# Supplementary material for: Association between human blood metabolites and cerebral cortex architecture: evidence from a Mendelian randomization study
Source: Front Neurol. 2024 May 9;15:1386844. doi: 10.3389/fneur.2024.1386844 (PMC11111910; doi:10.3389/fneur.2024.1386844)
Supplement: Supplementary file 1 [file Table_1.xlsx]

## Sheet: TableS1
Table S1. List of the identification (ID) for each of the 1400 plasma metabolites
ID	Metabolites
GCST90200159	Dodecenedioate (C12:1-DC) levels
GCST90200160	Trans-2-hexenoylglycine levels
GCST90200161	2-hydroxyarachidate levels
GCST90200162	3-hydroxyphenylacetoylglutamine levels
GCST90200163	Heptenedioate (C7:1-DC) levels
GCST90200164	Hexadecenedioate (C16:1-DC) levels
GCST90200165	Octadecenedioate (C18:1-DC) levels
GCST90200166	Dihydroferulic acid sulfate levels
GCST90200167	Glutamine conjugate of C7H12O2 levels
GCST90200168	Hydroxyasparagine levels
GCST90200169	Sphingomyelin (d17:1/14:0, d16:1/15:0) levels
GCST90200170	Octadecadienedioate (C18:2-DC) levels
GCST90200171	Perfluorooctanoate (PFOA) levels
GCST90200172	3-carboxy-4-methyl-5-pentyl-2-furanpropionate (3-CMPFP) levels
GCST90200173	Glutamine conjugate of C6H10O2 (2) levels
GCST90200174	3-hydroxybutyroylglycine levels
GCST90200175	Glycine conjugate of C10H14O2 (1) levels
GCST90200176	Glutamine conjugate of C6H10O2 (1) levels
GCST90200177	N-methylhydroxyproline levels
GCST90200178	Glucuronide of C10H18O2 (7) levels
GCST90200179	Glyco-beta-muricholate levels
GCST90200180	Glucuronide of C12H22O4 (1) levels
GCST90200181	N,n,n-trimethyl-alanylproline betaine (tmap) levels
GCST90200182	Glycine conjugate of C10H12O2 levels
GCST90200183	N-acetyl-2-aminooctanoate levels
GCST90200109	Linoleoyl-arachidonoyl-glycerol (18:2/20:4) [2] levels
GCST90200110	Palmitoleoylcarnitine (C16:1) levels
GCST90200111	N-stearoyl-sphingadienine (d18:2/18:0) levels
GCST90200112	2,3-dihydroxy-2-methylbutyrate levels
GCST90200113	Stearoylcholine levels
GCST90200114	Glycosyl-N-tricosanoyl-sphingadienine (d18:2/23:0) levels
GCST90200115	N-palmitoyl-heptadecasphingosine (d17:1/16:0) levels
GCST90200116	Ceramide (d18:1/14:0, d16:1/16:0) levels
GCST90200117	Glycosyl-N-(2-hydroxynervonoyl)-sphingosine (d18:1/24:1(2OH)) levels
GCST90200118	Glycosyl ceramide (d18:2/24:1, d18:1/24:2) levels
GCST90200119	Glycosyl ceramide (d18:1/23:1, d17:1/24:1) levels
GCST90200120	Sphingadienine levels
GCST90200121	Ceramide (d18:1/17:0, d17:1/18:0) levels
GCST90200122	Nisinate (24:6n3) levels
GCST90200123	Sphingomyelin (d18:0/20:0, d16:0/22:0) levels
GCST90200124	Sphingomyelin (d18:2/24:2) levels
GCST90200125	Sphingomyelin (d17:2/16:0, d18:2/15:0) levels
GCST90200126	Sphingomyelin (d18:2/23:1) levels
GCST90200127	Behenoylcarnitine (C22) levels
GCST90200128	Sphingomyelin (d18:2/18:1) levels
GCST90200129	Sphingomyelin (d18:2/21:0, d16:2/23:0) levels
GCST90200130	Linoleoylcholine levels
GCST90200131	Sphingomyelin (d18:1/19:0, d19:1/18:0) levels
GCST90200132	Linolenoylcarnitine (C18:3) levels
GCST90200133	Heneicosapentaenoate (21:5n3) levels
GCST90200362	Succinate levels
GCST90200363	Phosphocholine levels
GCST90200364	Cysteinylglycine levels
GCST90200365	Phenylpyruvate levels
GCST90200366	Creatinine levels
GCST90200367	3-Hydroxybutyrate levels
GCST90200368	Cholesterol levels
GCST90200369	2-hydroxyphenylacetate levels
GCST90200370	Aspartate levels
GCST90200371	3-(4-hydroxyphenyl)lactate levels
GCST90200372	Arginine levels
GCST90200373	Gluconate levels
GCST90200374	Sphinganine levels
GCST90200375	Gamma-glutamylglutamate levels
GCST90200376	Flavin adenine dinucleotide (FAD) levels
GCST90200377	Histidine levels
GCST90200378	Cortisol levels (plasma)
GCST90200379	Hypotaurine levels
GCST90200380	Glutarate (C5-DC) levels
GCST90200381	S-1-pyrroline-5-carboxylate levels
GCST90200382	Cystine levels
GCST90200383	Cystathionine levels
GCST90200384	Guanidinoacetate levels
GCST90200385	Sphingosine levels
GCST90200386	Deoxycholate levels
GCST90199833	Hexanoylglutamine levels
GCST90199834	Gamma-glutamylalanine levels
GCST90199835	5alpha-androstan-3beta,17beta-diol disulfate levels
GCST90199836	N-methylproline levels
GCST90199837	Carotenoid levels (cryptoxanthin)
GCST90199838	5alpha-pregnan-3beta,20alpha-diol disulfate levels
GCST90199839	Taurocholenate sulfate levels
GCST90199840	Pregnenediol disulfate (C21H34O8S2) levels
GCST90199841	Glycocholenate sulfate levels
GCST90199842	Androstenediol (3beta,17beta) disulfate (1) levels
GCST90199843	Chiro-inositol levels
GCST90200323	Creatine levels
GCST90200324	Anthranilate levels
GCST90200325	Glycerol levels
GCST90200326	Gamma-glutamylleucine levels
GCST90200327	Choline levels
GCST90200328	3-methoxytyrosine levels
GCST90200329	3-phosphoglycerate levels
GCST90200330	1-palmitoyl-2-linoleoyl-gpc (16:0/18:2) levels
GCST90200331	1-palmitoyl-2-oleoyl-GPE (16:0/18:1) levels
GCST90200332	1-palmitoyl-2-linoleoyl-GPI (16:0/18:2) levels
GCST90200333	Taurocholic acid levels
GCST90200334	Taurodeoxycholate levels
GCST90200335	Stearoyl sphingomyelin (d18:1/18:0) levels
GCST90200336	Ceramide (d18:1/16:0) levels
GCST90200337	Taurochenodeoxycholate levels
GCST90200338	4-hydroxyphenylacetate levels
GCST90200339	5,6-dihydrothymine levels
GCST90200340	1-palmitoyl-2-oleoyl-gpc (16:0/18:1) levels
GCST90200341	N-stearoyl-sphingosine (d18:1/18:0) levels
GCST90200342	Glycochenodeoxycholate levels
GCST90200343	N-formylmethionine levels
GCST90200344	N6,n6,n6-trimethyllysine levels
GCST90200345	S-adenosylhomocysteine (SAH) levels
GCST90200346	4-acetaminophen sulfate levels
GCST90200347	2-hydroxyhippurate (salicylurate) levels
GCST90200348	Quinolinate levels
GCST90200349	Eicosapentaenoate (EPA; 20:5n3) levels
GCST90200350	Laurate (12:0) levels
GCST90200351	N-acetylputrescine levels
GCST90200352	Methylsuccinate levels
GCST90200353	9,10-DiHOME levels
GCST90200354	Linoleate (18:2n6) levels
GCST90200355	Adenosine 5'-diphosphate (ADP) levels
GCST90200356	Adenosine 5'-monophosphate (AMP) levels
GCST90200357	Adenosine 3',5'-cyclic monophosphate (camp) levels
GCST90200358	Arachidonate (20:4n6) levels
GCST90200359	5-methylthioadenosine (mta) levels
GCST90200360	Cortisone levels
GCST90200361	Beta-alanine levels
GCST90200387	Glycocholate levels
GCST90200388	Palmitoleate (16:1n7) levels
GCST90200389	Leucine levels
GCST90200390	Stearate (18:0) levels
GCST90200391	Methionine levels
GCST90200392	Orotate levels
GCST90200393	Phosphate levels (UKB data field 30810)
GCST90200394	Inosine levels
GCST90200395	Inosine 5'-monophosphate (IMP) levels
GCST90200396	Phenylalanine levels
GCST90200397	Palmitate (16:0) levels
GCST90200398	Malate levels
GCST90200399	Isoleucine levels
GCST90200400	Nicotinamide levels
GCST90200401	Myo-inositol levels
GCST90200402	Lysine levels
GCST90200403	Citrulline levels
GCST90200404	Ornithine levels
GCST90200405	Retinol (Vitamin A) levels
GCST90200406	1-methylnicotinamide levels
GCST90200407	Uridine levels
GCST90200408	Plasma lactate levels
GCST90200409	Pristanate levels
GCST90200410	Phytanate levels
GCST90200411	Plasma free proline levels
GCST90200615	X-23974 levels
GCST90200616	X-23659 levels
GCST90200617	X-23665 levels
GCST90200618	X-23782 levels
GCST90200619	X-24295 levels
GCST90200620	X-24243 levels
GCST90200621	X-23739 levels
GCST90200622	X-23997 levels
GCST90200623	X-24241 levels
GCST90200624	X-24328 levels
GCST90200625	X-24456 levels
GCST90200626	X-24418 levels
GCST90200627	X-24344 levels
GCST90200628	X-24556 levels
GCST90200629	X-24337 levels
GCST90200630	X-24546 levels
GCST90200631	X-24306 levels
GCST90200632	X-24307 levels
GCST90200633	X-24334 levels
GCST90200634	X-24518 levels
GCST90200635	X-24494 levels
GCST90200636	X-24544 levels
GCST90200637	X-24531 levels
GCST90200638	X-24811 levels
GCST90200639	X-24757 levels
GCST90200590	X-21470 levels
GCST90200591	X-21383 levels
GCST90200592	X-21607 levels
GCST90200593	X-21834 levels
GCST90200594	X-21467 levels
GCST90200595	X-22776 levels
GCST90200596	X-23655 levels
GCST90200597	X-22834 levels
GCST90200598	X-22771 levels
GCST90200599	X-23639 levels
GCST90200600	X-23648 levels
GCST90200601	X-23654 levels
GCST90200602	X-22520 levels
GCST90200603	X-23641 levels
GCST90200604	X-23276 levels
GCST90200605	X-21845 levels
GCST90200606	X-22509 levels
GCST90200607	X-23644 levels
GCST90200608	X-22162 levels
GCST90200609	X-23587 levels
GCST90200610	X-23593 levels
GCST90200611	X-23636 levels
GCST90200612	X-23678 levels
GCST90200613	X-23680 levels
GCST90200614	X-23780 levels
GCST90200963	Inosine 5'-monophosphate (IMP) to urate ratio
GCST90200964	Adenosine 5'-diphosphate (ADP) to 5-oxoproline ratio
GCST90200965	Glutamate to 5-oxoproline ratio
GCST90200966	Adenosine 5'-diphosphate (ADP) to uridine ratio
GCST90200967	Phosphate to urate ratio
GCST90200968	Phosphate to 5-oxoproline ratio
GCST90200969	Adenosine 5'-monophosphate (AMP) to N-palmitoyl-sphingosine (d18:1 to 16:0) ratio
GCST90200970	Adenosine 5'-monophosphate (AMP) to leucine ratio
GCST90200971	Leucine to phosphate ratio
GCST90200134	Sphingomyelin (d18:1/25:0, d19:0/24:1, d20:1/23:0, d19:1/24:0) levels
GCST90200135	Arachidoylcarnitine (C20) levels
GCST90200136	Cerotoylcarnitine (C26) levels
GCST90200137	Lignoceroylcarnitine (C24) levels
GCST90200138	Docosatrienoate (22:3n6) levels
GCST90200139	Dihomo-linolenoylcarnitine (C20:3n3 or 6) levels
GCST90200140	Carotene diol (2) levels
GCST90200141	Ethyl alpha-glucopyranoside levels
GCST90200142	Carotene diol (1) levels
GCST90200143	Nervonoylcarnitine (C24:1) levels
GCST90200144	Dihomo-linoleoylcarnitine (C20:2) levels
GCST90200145	Glycosyl ceramide (d18:1/20:0, d16:1/22:0) levels
GCST90200146	Docosahexaenoylcarnitine (C22:6) levels
GCST90200147	N,N,N-trimethyl-5-aminovalerate levels
GCST90200148	Eicosenoylcarnitine (C20:1) levels
GCST90200149	Ximenoylcarnitine (C26:1) levels
GCST90200150	Arachidonoylcarnitine (C20:4) levels
GCST90200151	5-dodecenoylcarnitine (C12:1) levels
GCST90200152	2-butenoylglycine levels
GCST90200153	(N(1) + N(8))-acetylspermidine levels
GCST90200154	Hydroxy-cmpf levels
GCST90200155	2-furoylcarnitine levels
GCST90200156	Cortolone glucuronide (1) levels
GCST90200157	Carotene diol (3) levels
GCST90200158	3-hydroxyoleoylcarnitine levels
GCST90200184	3-formylindole levels
GCST90200185	Gamma-glutamylcitrulline levels
GCST90200186	8-methoxykynurenate levels
GCST90200187	Tetradecadienoate (14:2) levels
GCST90200188	3-amino-2-piperidone levels
GCST90200189	Glucuronide of piperine metabolite C17H21NO3 (3) levels
GCST90200190	Dodecadienoate (12:2) levels
GCST90200191	N-lactoyl tyrosine levels
GCST90200192	N,N-dimethylalanine levels
GCST90200193	Ethyl beta-glucopyranoside levels
GCST90200194	N-lactoyl phenylalanine levels
GCST90200195	N-acetyl-isoputreanine levels
GCST90200196	2,2'-Methylenebis(6-tert-butyl-p-cresol) levels
GCST90200197	N-lactoyl isoleucine levels
GCST90200198	2-hydroxysebacate levels
GCST90200199	Ascorbic acid 3-sulfate levels
GCST90200200	N-lactoyl valine levels
GCST90200201	6-bromotryptophan levels
GCST90200202	Delta-CEHC levels
GCST90200203	Indoleacetoylcarnitine levels
GCST90200204	N-acetyl leucine levels
GCST90200205	3-indoleglyoxylic acid levels
GCST90200206	Sulfate of piperine metabolite C18H21NO3 (1) levels
GCST90200207	Methyl vanillate sulfate levels
GCST90200208	Glucuronide of piperine metabolite C17H21NO3 (4) levels
GCST90200422	Serotonin levels
GCST90200423	Spermidine levels
GCST90200424	Dimethylglycine levels
GCST90200425	Betaine levels
GCST90200426	Xylose levels
GCST90200427	Tyrosine levels
GCST90200428	Caprate (10:0) levels
GCST90200429	Cytidine levels
GCST90200430	Pyruvate levels
GCST90200431	Alanine levels
GCST90200432	Threonine levels
GCST90200433	Cytosine levels
GCST90200434	12,13-DiHOME levels
GCST90200435	Mannose levels
GCST90200436	Caffeine levels
GCST90200248	Cis 3,4-methyleneheptanoate levels
GCST90200249	Branched-chain, straight-chain, or cyclopropyl 12:1 fatty acid levels
GCST90200250	Deoxycholic acid 12-sulfate levels
GCST90200251	Branched-chain, straight-chain, or cyclopropyl 10:1 fatty acid (1) levels
GCST90200252	3,5-dichloro-2,6-dihydroxybenzoic acid levels
GCST90200253	Vanillic acid glycine levels
GCST90200254	(S)-a-amino-omega-caprolactam levels
GCST90200255	3-bromo-5-chloro-2,6-dihydroxybenzoic acid levels
GCST90200256	Dibutyl sulfosuccinate levels
GCST90200257	Metabolonic lactone sulfate levels
GCST90200258	2-hydroxy-4-(methylthio)butanoic acid levels
GCST90200259	Pentose acid levels
GCST90200260	Branched chain 14:0 dicarboxylic acid levels
GCST90200261	S-carboxyethylcysteine levels
GCST90200262	N-succinyl-phenylalanine levels
GCST90200263	(2 or 3)-decenoate (10:1n7 or n8) levels
GCST90200264	Bilirubin degradation product, C17H20N2O5 (2) levels
GCST90200265	Bilirubin degradation product, C16H18N2O5 (4) levels
GCST90200266	Cis-3,4-methyleneheptanoylcarnitine levels
GCST90200267	Tetrahydrocortisol glucuronide levels
GCST90200268	N-acetyl-2-aminoadipate levels
GCST90200269	Bilirubin degradation product, C17H20N2O5 (1) levels
GCST90200270	2-methoxyhydroquinone sulfate (1) levels
GCST90200271	Bilirubin degradation product, C16H18N2O5 (3) levels
GCST90200272	3-hydroxyoctanoylcarnitine (1) levels
GCST90200273	2-methoxyhydroquinone sulfate (2) levels
GCST90200274	Cis-3,4-methyleneheptanoylglycine levels
GCST90200275	Bilirubin degradation product, C16H18N2O5 (2) levels
GCST90200276	2,4-di-tert-butylphenol levels
GCST90200277	Bilirubin degradation product, C16H18N2O5 (1) levels
GCST90200278	3-hydroxyoctanoylcarnitine (2) levels
GCST90200279	Pantothenate levels
GCST90200280	5-oxoproline levels
GCST90200281	Phosphoethanolamine levels
GCST90200282	Picolinate levels
GCST90200283	3-ureidopropionate levels
GCST90200284	Erucate (22:1n9) levels
GCST90200285	Eicosenedioate (C20:1-DC) levels
GCST90200286	Allantoin levels
GCST90200287	N-acetylvaline levels
GCST90200288	N-acetylleucine levels
GCST90200289	N-acetylmethionine levels
GCST90200290	Glycerate levels
GCST90200291	Sarcosine levels
GCST90200292	Trans-4-hydroxyproline levels
GCST90200293	Thyroxine levels
GCST90200294	Pipecolate levels
GCST90200295	Gamma-glutamyltyrosine levels
GCST90200296	Methyl indole-3-acetate levels
GCST90200297	Ursodeoxycholate levels
GCST90200437	Fructose levels
GCST90200438	Alpha-ketobutyrate levels
GCST90200439	Cysteine levels
GCST90199844	1-palmitoyl-2-linoleoyl-GPE (16:0/18:2) levels
GCST90199845	Sphinganine-1-phosphate levels
GCST90199846	Glycosyl-N-stearoyl-sphingosine (d18:1/18:0) levels
GCST90199847	4-allylphenol sulfate levels
GCST90199848	Succinylcarnitine levels
GCST90199849	21-hydroxypregnenolone disulfate levels
GCST90199850	5alpha-androstan-3alpha,17alpha-diol monosulfate levels
GCST90199851	Androstenediol (3beta,17beta) disulfate (2) levels
GCST90199852	5alpha-androstan-3beta,17alpha-diol disulfate levels
GCST90199853	5alpha-pregnan-3beta,20beta-diol monosulfate (1) levels
GCST90199854	5alpha-pregnan-3beta,20alpha-diol monosulfate (2) levels
GCST90199855	5alpha-androstan-3beta,17beta-diol monosulfate (2) levels
GCST90199856	Androstenediol (3alpha, 17alpha) monosulfate (3) levels
GCST90199857	5alpha-pregnan-diol disulfate levels
GCST90199858	5alpha-androstan-3alpha,17beta-diol monosulfate (1) levels
GCST90199859	5alpha-androstan-3alpha,17beta-diol disulfate levels
GCST90199860	Andro steroid monosulfate C19H28O6S (1) levels
GCST90199861	Pregnenediol sulfate (C21H34O5S) levels
GCST90199862	4-hydroxycoumarin levels
GCST90199863	16a-hydroxy DHEA 3-sulfate levels
GCST90199864	Gamma-CEHC levels
GCST90199865	2-hydroxyglutarate levels
GCST90199866	N-acetyl-beta-alanine levels
GCST90199867	Tridecenedioate (C13:1-DC) levels
GCST90199868	N-acetyl-3-methylhistidine levels
GCST90199869	2-hydroxyhippurate levels
GCST90199870	4-cholesten-3-one levels
GCST90199871	Androstenediol (3beta,17beta) monosulfate (2) levels
GCST90199872	Androstenediol (3beta,17beta) monosulfate (1) levels
GCST90199873	Pregnenolone sulfate levels
GCST90199874	S-methylmethionine levels
GCST90199875	13-HODE + 9-HODE levels
GCST90199876	Palmitoyl sphingomyelin (d18:1/16:0) levels
GCST90199877	Indole-3-carboxylate levels
GCST90199878	Sphingomyelin (d18:1/18:1, d18:2/18:0) levels
GCST90199879	Ergothioneine levels
GCST90199880	Cis-4-decenoylcarnitine (C10:1) levels
GCST90199881	5-(galactosylhydroxy)-L-lysine levels
GCST90199882	2s,3R-dihydroxybutyrate levels
GCST90199883	Cysteinylglycine disulfide levels
GCST90199884	2,3-dihydroxyisovalerate levels
GCST90199885	Alpha-ketoglutaramate levels
GCST90199886	3-methylglutaconate levels
GCST90199887	(16 or 17)-methylstearate (a19:0 or i19:0) levels
GCST90199888	Cinnamoylglycine levels
GCST90199889	2R,3R-dihydroxybutyrate levels
GCST90199890	4-hydroxyglutamate levels
GCST90200068	1,2-dilinoleoyl-GPE (18:2/18:2) levels
GCST90200069	Phenylacetylglutamate levels
GCST90200070	1-(1-enyl-palmitoyl)-2-palmitoleoyl-GPC (P-16:0/16:1) levels
GCST90200071	Palmitoylcholine levels
GCST90200072	Thioproline levels
GCST90200073	1-linoleoyl-2-arachidonoyl-GPC (18:2/20:4n6) levels
GCST90200074	1-linoleoyl-GPG (18:2) levels
GCST90200075	1-(1-enyl-palmitoyl)-2-linoleoyl-GPE (p-16:0/18:2) levels
GCST90200076	1-(1-enyl-stearoyl)-2-linoleoyl-GPE (p-18:0/18:2) levels
GCST90200077	1-stearoyl-2-oleoyl-GPI (18:0/18:1) levels
GCST90200078	1-myristoyl-2-arachidonoyl-GPC (14:0/20:4) levels
GCST90200079	1-oleoyl-2-arachidonoyl-GPE (18:1/20:4) levels
GCST90200080	1-palmitoyl-2-oleoyl-GPI (16:0/18:1) levels
GCST90200081	1-oleoyl-2-docosahexaenoyl-GPC (18:1/22:6) levels
GCST90200082	1-oleoyl-2-linoleoyl-GPE (18:1/18:2) levels
GCST90200083	1-(1-enyl-palmitoyl)-2-palmitoyl-GPC (P-16:0/16:0) levels
GCST90200084	Oleoylcholine levels
GCST90200085	Glycosyl-N-palmitoyl-sphingosine (d18:1/16:0) levels
GCST90200086	Arachidonoylcholine levels
GCST90200087	2-methylserine levels
GCST90200088	(S)-3-hydroxybutyrylcarnitine levels
GCST90200089	Methylsuccinoylcarnitine levels
GCST90200090	Dihomo-linolenoyl-choline levels
GCST90200091	Docosahexaenoylcholine levels
GCST90200092	Glycocholate glucuronide (1) levels
GCST90200093	Caffeic acid sulfate levels
GCST90200094	Ascorbic acid 2-sulfate levels
GCST90200095	1-linoleoyl-2-linolenoyl-GPC (18:2/18:3) levels
GCST90200096	Catechol glucuronide levels
GCST90200097	Furaneol sulfate levels
GCST90200098	Ceramide (d18:1/24:1) levels
GCST90200640	X-24978 levels
GCST90200641	X-24970 levels
GCST90200642	X-24795 levels
GCST90200643	X-24951 levels
GCST90200644	X-24728 levels
GCST90200645	X-24565 levels
GCST90200646	X-24801 levels
GCST90200647	X-24736 levels
GCST90200648	X-24585 levels
GCST90200649	X-24588 levels
GCST90200650	X-25109 levels
GCST90200651	X-24947 levels
GCST90200652	X-24949 levels
GCST90200653	X-24812 levels
GCST90200654	X-25217 levels
GCST90200655	X-25828 levels
GCST90200656	X-25371 levels
GCST90200657	X-25419 levels
GCST90200658	X-25265 levels
GCST90200659	X-25172 levels
GCST90200660	X-25957 levels
GCST90200661	X-25422 levels
GCST90200662	X-25790 levels
GCST90200066	Gamma-tocopherol/beta-tocopherol levels
GCST90200067	1-stearoyl-2-linoleoyl-GPI (18:0/18:2) levels
GCST90200551	X-18886 levels
GCST90199955	Ferulic acid 4-sulfate levels
GCST90199956	1H-indole-7-acetic acid levels
GCST90199957	3-(3-hydroxyphenyl)propionate sulfate levels
GCST90199958	1-linolenoyl-GPC (18:3) levels
GCST90199959	O-sulfo-l-tyrosine levels
GCST90199960	N-formylanthranilic acid levels
GCST90199961	Methionine sulfone levels
GCST90199962	Acisoga levels
GCST90199963	17alpha-hydroxypregnanolone glucuronide levels
GCST90199964	Etiocholanolone glucuronide levels
GCST90199965	Fructosyllysine levels
GCST90199966	1-(1-enyl-oleoyl)-GPE (p-18:1) levels
GCST90199967	N-acetyltaurine levels
GCST90199968	1-palmitoyl-GPG (16:0) levels
GCST90199969	1-oleoyl-GPG (18:1) levels
GCST90199970	Octadecenedioylcarnitine (C18:1-DC) levels
GCST90199971	3-methylglutarylcarnitine (2) levels
GCST90199972	Sphingomyelin (d18:1/24:1, d18:2/24:0) levels
GCST90199973	Methyl glucopyranoside (alpha + beta) levels
GCST90199974	9-hydroxystearate levels
GCST90199975	Sphingomyelin (d18:2/14:0, d18:1/14:1) levels
GCST90199976	1-dihomo-linolenylglycerol (20:3) levels
GCST90199977	4-hydroxychlorothalonil levels
GCST90199978	Vanillactate levels
GCST90200004	N-carbamoylalanine levels
GCST90200005	Citraconate/glutaconate levels
GCST90200006	1,2,3-benzenetriol sulfate (2) levels
GCST90200007	3-methoxycatechol sulfate (2) levels
GCST90200008	C-glycosyltryptophan levels
GCST90200009	3-methoxycatechol sulfate (1) levels
GCST90200010	Sphingomyelin (d18:1/22:1, d18:2/22:0, d16:1/24:1) levels
GCST90200011	Arabitol/xylitol levels
GCST90200012	3-hydroxyhexanoate levels
GCST90200013	Sphingomyelin (d18:1/22:2, d18:2/22:1, d16:1/24:2) levels
GCST90200014	3beta-hydroxy-5-cholestenoate levels
GCST90200015	N-acetylkynurenine (2) levels
GCST90200016	Dopamine 4-sulfate levels
GCST90200017	Sphingomyelin (d17:1/16:0, d18:1/15:0, d16:1/17:0) levels
GCST90200018	Adipoylcarnitine (C6-DC) levels
GCST90200019	Dopamine 3-o-sulfate levels
GCST90200020	Lignoceroyl sphingomyelin (d18:1/24:0) levels
GCST90200021	N-acetylglucosamine/n-acetylgalactosamine levels
GCST90200022	Glycochenodeoxycholate 3-sulfate levels
GCST90200023	Trans 3,4-methyleneheptanoate levels
GCST90200024	Taurodeoxycholic acid 3-sulfate levels
GCST90200025	Phenol glucuronide levels
GCST90200026	Glycodeoxycholate 3-sulfate levels
GCST90200027	4-hydroxyphenylacetoylcarnitine levels
GCST90200028	1-stearoyl-2-oleoyl-gpc (18:0/18:1) levels
GCST90199979	Carnitine C14:1 levels
GCST90199980	N-formylphenylalanine levels
GCST90199981	2-acetamidophenol sulfate levels
GCST90199982	4-vinylguaiacol sulfate levels
GCST90199983	5alpha-androstan-3alpha,17beta-diol monosulfate (2) levels
GCST90199984	Vanillic alcohol sulfate levels
GCST90199985	Methyl-4-hydroxybenzoate sulfate levels
GCST90199986	Eugenol sulfate levels
GCST90199987	2-methoxyresorcinol sulfate levels
GCST90199988	Tyramine O-sulfate levels
GCST90199989	4-methylguaiacol sulfate levels
GCST90199990	3-hydroxypyridine sulfate levels
GCST90199991	Arabonate/xylonate levels
GCST90199992	Octadecanedioylcarnitine (C18-DC) levels
GCST90199993	Phenylacetylcarnitine levels
GCST90199994	Ethylparaben sulfate levels
GCST90199995	Sphingomyelin (d18:1/20:2, d18:2/20:1, d16:1/22:2) levels
GCST90199996	Sphingomyelin (d18:1/20:1, d18:2/20:0) levels
GCST90199997	Behenoyl sphingomyelin (d18:1/22:0) levels
GCST90199998	Propyl 4-hydroxybenzoate sulfate levels
GCST90199999	4-methoxyphenol sulfate levels
GCST90200000	Umbelliferone sulfate levels
GCST90200001	Sphingomyelin (d18:1/20:0, d16:1/22:0) levels
GCST90200002	6-hydroxyindole sulfate levels
GCST90200003	P-cresol glucuronide levels
GCST90200997	Histidine to glutamine ratio
GCST90200998	Salicylate to citrate ratio
GCST90200999	Taurocholate to oxalate (ethanedioate) ratio
GCST90201000	Serine to threonine ratio
GCST90201001	Serine to alpha-ketobutyrate ratio
GCST90201002	Maltose to sucrose ratio
GCST90201003	Glucose to N-palmitoyl-sphingosine (d18:1 to 16:0) ratio
GCST90201004	Glucose to N-stearoyl-sphingosine (d18:1 to 18:0) ratio
GCST90201005	Fructose to maltose ratio
GCST90201006	Alpha-ketobutyrate to 3-methyl-2-oxovalerate ratio
GCST90201007	Glucose to N-palmitoyl-sphinganine (d18:0 to 16:0) ratio
GCST90201008	Threonine to alpha-ketobutyrate ratio
GCST90201009	Threonine to pyruvate ratio
GCST90201010	Alpha-ketobutyrate to 4-methyl-2-oxopentanoate ratio
GCST90201011	3-methyl-2-oxovalerate to 4-methyl-2-oxopentanoate ratio
GCST90201012	3-methyl-2-oxovalerate to 3-methyl-2-oxobutyrate ratio
GCST90201013	Androsterone glucuronide to etiocholanolone glucuronide ratio
GCST90201014	Glucuronate to androsterone glucuronide ratio
GCST90201015	Bilirubin (Z,Z) to androsterone glucuronide ratio
GCST90201016	Bilirubin (Z,Z) to etiocholanolone glucuronide ratio
GCST90201017	4-methyl-2-oxopentanoate to 3-methyl-2-oxobutyrate ratio
GCST90201018	Bilirubin (Z,Z) to glucuronate ratio
GCST90201019	Glucuronate to etiocholanolone glucuronide ratio
GCST90201020	Paraxanthine to 5-acetylamino-6-formylamino-3-methyluracil ratio
GCST90200972	Leucine to N-palmitoyl-sphingosine (d18:1 to 16:0) ratio
GCST90200973	Proline to glutamate ratio
GCST90200974	Phosphate to proline ratio
GCST90200975	Arachidonate (20:4n6) to caffeine ratio
GCST90200976	Adenosine 5'-monophosphate (AMP) to urate ratio
GCST90200977	Arachidonate (20:4n6) to paraxanthine ratio
GCST90200978	Caffeine to paraxanthine ratio
GCST90200979	Arachidonate (20:4n6) to linoleate (18:2n6) ratio
GCST90200980	Phosphoethanolamine to choline ratio
GCST90200981	Caffeine to linoleate (18:2n6) ratio
GCST90200982	Paraxanthine to linoleate (18:2n6) ratio
GCST90200983	Cholesterol to linoleoyl-arachidonoyl-glycerol (18:2 to 20:4) [1] ratio
GCST90200984	Cholesterol to benzoate ratio
GCST90200985	Cholesterol to oleoyl-linoleoyl-glycerol (18:1 to 18:2) [2] ratio
GCST90200986	Cholesterol to linoleoyl-arachidonoyl-glycerol (18:2 to 20:4) [2] ratio
GCST90200987	Benzoate to oleoyl-linoleoyl-glycerol (18:1 to 18:2) [2] ratio
GCST90200988	Benzoate to linoleoyl-arachidonoyl-glycerol (18:2 to 20:4) [1] ratio
GCST90200989	Histidine to asparagine ratio
GCST90200990	Benzoate to linoleoyl-arachidonoyl-glycerol (18:2 to 20:4) [2] ratio
GCST90200991	Histidine to alanine ratio
GCST90200992	Alanine to asparagine ratio
GCST90200993	Salicylate to oxalate (ethanedioate) ratio
GCST90200994	Glutamine to alanine ratio
GCST90200995	Salicylate to taurocholate ratio
GCST90200996	Citrate to taurocholate ratio
GCST90199696	Trigonelline levels
GCST90199697	Dodecanedioate levels
GCST90199698	Isobutyrylcarnitine (c4) levels
GCST90199699	3-methylxanthine levels
GCST90199700	3-hydroxylaurate levels
GCST90199701	Pyridoxate levels
GCST90199702	5-hydroxyhexanoate levels
GCST90199703	Gamma-glutamylvaline levels
GCST90199704	3-hydroxysebacate levels
GCST90199705	Propionylglycine levels
GCST90199706	Butyrylglycine levels
GCST90199707	Pro-hydroxy-pro levels
GCST90199708	Propionylcarnitine (c3) levels
GCST90199709	Adrenate (22:4n6) levels
GCST90199710	Docosatrienoate (22:3n3) levels
GCST90199711	Docosadienoate (22:2n6) levels
GCST90199712	3-carboxy-4-methyl-5-propyl-2-furanpropanoate (cmpf) levels
GCST90199713	Docosapentaenoate n3 DPA; 22:5n3 levels
GCST90199714	3-hydroxy-2-ethylpropionate levels
GCST90199715	Myristoleate (14:1n5) levels
GCST90199716	10-undecenoate (11:1n1) levels
GCST90199717	1-methyl-4-imidazoleacetate levels
GCST90199718	Sebacate (C10-DC) levels
GCST90199719	Tauro-beta-muricholate levels
GCST90199720	Octanoylcarnitine (c8) levels
GCST90199646	Gentisate levels
GCST90199647	Theophylline levels
GCST90199648	1,5-anhydroglucitol (1,5-ag) levels
GCST90199649	1-stearoyl-2-arachidonoyl-GPI (18:0/20:4) levels
GCST90199650	Indolelactate levels
GCST90199651	Docosahexaenoate DHA; 22:6n3 levels
GCST90199652	1-stearoyl-2-oleoyl-GPS (18:0/18:1) levels
GCST90199653	1-myristoyl-2-palmitoyl-gpc (14:0/16:0) levels
GCST90199654	Paraxanthine levels in elite athletes
GCST90199655	4-methyl-2-oxopentanoate levels
GCST90199656	3-indoxyl sulfate levels
GCST90199657	Sphingosine 1-phosphate levels
GCST90199658	Alpha-hydroxyisocaproate levels
GCST90199659	1-stearoyl-GPI (18:0) levels
GCST90199660	1,2-dipalmitoyl-gpc (16:0/16:0) levels
GCST90199661	Maleate levels
GCST90199662	Isovalerate (i5:0) levels
GCST90199663	4-acetylphenol sulfate levels
GCST90199664	Phenyllactate (PLA) levels in elite athletes
GCST90199665	N-acetylaspartate (naa) levels
GCST90199666	Palmitoylcarnitine levels (Metabolon platform)
GCST90199667	Erythritol levels in elite athletes
GCST90199668	Hexanoylcarnitine levels (Biocrates platform)
GCST90199669	Acetylcarnitine levels (Biocrates platform)
GCST90199670	Iminodiacetate (IDA) levels
GCST90199721	Stearidonate (18:4n3) levels
GCST90199722	Decanoylcarnitine (C10) levels
GCST90199723	5-dodecenoate (12:1n7) levels
GCST90199724	N-acetylisoleucine levels
GCST90199725	Campesterol levels
GCST90199726	N-acetylthreonine levels
GCST90199727	1-oleoyl-GPC (18:1) levels
GCST90199728	10-nonadecenoate (19:1n9) levels
GCST90199729	Piperine levels
GCST90199730	Carnitine C14 levels
GCST90199731	10-heptadecenoate (17:1n7) levels
GCST90199732	1-stearoyl-gpc (18:0) levels
GCST90200210	Sulfate of piperine metabolite C16H19NO3 (2) levels
GCST90200211	3-hydroxypyridine glucuronide levels
GCST90200212	Glucuronide of piperine metabolite C17H21NO3 (5) levels
GCST90200213	2-naphthol sulfate levels
GCST90200214	11beta-hydroxyandrosterone glucuronide levels
GCST90200215	4-ethylcatechol sulfate levels
GCST90200216	Sulfate of piperine metabolite C18H21NO3 (3) levels
GCST90200217	(2,4 or 2,5)-dimethylphenol sulfate levels
GCST90200218	11beta-hydroxyetiocholanolone glucuronide levels
GCST90200219	Cholic acid glucuronide levels
GCST90200220	4-allylcatechol sulfate levels
GCST90200221	Glycoursodeoxycholic acid sulfate (1) levels
GCST90200222	Dihydrocaffeate sulfate (2) levels
GCST90199671	Cysteine s-sulfate levels
GCST90199672	Oxalate (ethanedioate) levels
GCST90199673	DHEAS levels
GCST90199674	3-hydroxymyristate levels
GCST90199675	Homoarginine levels
GCST90199676	1-oleoylglycerol (18:1) levels
GCST90199677	3-methyl-2-oxobutyrate levels
GCST90199678	Tartronate (hydroxymalonate) levels
GCST90199679	2,3-dihydroxypyridine levels
GCST90199680	3-hydroxyoctanoate levels
GCST90199681	2-hydroxyoctanoate levels
GCST90199682	Homocitrulline levels
GCST90199683	Indoleacetate levels
GCST90199684	1-linoleoylglycerol (18:2) levels
GCST90199685	2-linoleoylglycerol (18:2) levels
GCST90199686	Indolepropionate levels
GCST90199687	Threonate levels
GCST90199688	N-acetylglycine levels
GCST90199689	Glycolithocholate levels
GCST90199690	EDTA levels
GCST90199691	1-methylhistidine levels
GCST90199692	Citramalate levels
GCST90199693	3-hydroxydecanoate levels
GCST90199694	1,3-dimethylurate levels
GCST90199695	Galactonate levels
GCST90200209	Sulfate of piperine metabolite C16H19NO3 (3) levels
GCST90199622	Benzoate levels
GCST90199623	Maltotriose levels
GCST90199624	Hippurate levels
GCST90199625	Methionine sulfoxide levels
GCST90199626	Xanthurenate levels
GCST90199627	N-alpha-acetylornithine levels
GCST90199628	3-methylhistidine levels
GCST90199629	Glycerophosphorylcholine (GPC) levels
GCST90199630	Phenylacetate levels
GCST90199631	3-methyl-2-oxovalerate levels
GCST90199632	Tartarate levels
GCST90199633	Suberate (C8-DC) levels
GCST90199634	5-hydroxylysine levels
GCST90199635	3-phenylpropionate hydrocinnamate levels
GCST90199636	Kynurenine levels
GCST90199637	N-acetylglutamate levels
GCST90199638	Glycerol 3-phosphate levels
GCST90199639	Imidazole lactate levels
GCST90199640	4-guanidinobutanoate levels
GCST90199641	Glucuronate levels
GCST90199642	Ribitol levels
GCST90199643	Glycodeoxycholate levels
GCST90199644	Theobromine levels
GCST90199645	Quinate levels
GCST90199891	S-methylcysteine levels
GCST90199892	Isoursodeoxycholate levels
GCST90199893	Cis-4-decenoate (10:1n6) levels
GCST90199894	4-oxo-retinoic acid levels
GCST90199895	1-lignoceroyl-GPC (24:0) levels
GCST90199896	Sulfate levels
GCST90199897	4-hydroxy-2-oxoglutaric acid levels
GCST90199898	Glycoursodeoxycholate levels
GCST90199899	1-(1-enyl-palmitoyl)-GPC (p-16:0) levels
GCST90199900	Argininate levels
GCST90199901	1-methyl-5-imidazoleacetate levels
GCST90199902	Hydantoin-5-propionate levels
GCST90199903	2-oxoarginine levels
GCST90199904	Pantoate levels
GCST90199905	Formiminoglutamate levels
GCST90199906	1-(1-enyl-palmitoyl)-GPE (p-16:0) levels
GCST90199907	S-methylcysteine sulfoxide levels
GCST90199908	2-o-methylascorbic acid levels
GCST90199909	Eicosanedioate (C20-DC) levels
GCST90199910	1-(1-enyl-stearoyl)-GPE (p-18:0) levels
GCST90199911	Beta-citrylglutamate levels
GCST90199912	N-oleoyltaurine levels
GCST90199913	Docosadioate (C22-DC) levels
GCST90199914	Oleoyl-linoleoyl-glycerol (18:1/18:2) [2] levels
GCST90199915	Imidazole propionate levels
GCST90199918	Carboxyethyl-gaba levels
GCST90199920	Trimethylamine n-oxide levels
GCST90199922	Prolylglycine levels
GCST90199924	N-methyltaurine levels
GCST90199925	Succinimide levels
GCST90199927	Histidine betaine (hercynine) levels
GCST90199928	2-stearoyl-GPE (18:0) levels
GCST90199929	Margaroylcarnitine (C17) levels
GCST90199930	(R)-3-hydroxybutyrylcarnitine levels
GCST90199932	Mannonate levels
GCST90199933	3b-hydroxy-5-cholenoic acid levels
GCST90199934	2-hydroxydecanoate levels
GCST90199935	Glycohyocholate levels
GCST90199936	3-methyl catechol sulfate (2) levels
GCST90199937	2-aminooctanoate levels
GCST90199938	3-methyl catechol sulfate (1) levels
GCST90199939	4-methylcatechol sulfate levels
GCST90199940	Guaiacol sulfate levels
GCST90199941	Gamma-CEHC glucuronide levels
GCST90199942	Dimethyl sulfone levels
GCST90199943	2-piperidinone levels
GCST90199944	Indolin-2-one levels
GCST90199945	Sphingomyelin (d18:1/14:0, d16:1/16:0) levels
GCST90199946	3-acetylphenol sulfate levels
GCST90199947	Sphingomyelin (d18:2/16:0, d18:1/16:1) levels
GCST90199948	S-allylcysteine levels
GCST90199949	6-oxopiperidine-2-carboxylate levels
GCST90199950	2-aminophenol sulfate levels
GCST90199951	N-acetylalliin levels
GCST90199952	2-aminoheptanoate levels
GCST90199953	3-methoxytyramine sulfate levels
GCST90199954	N2,N5-diacetylornithine levels
GCST90200440	Blood sugar levels
GCST90200441	Tryptophan levels
GCST90200442	Valine levels
GCST90200443	Pseudouridine levels
GCST90200444	Dihydroorotate levels
GCST90200445	Caprylate (8:0) levels
GCST90200446	Arachidate (20:0) levels
GCST90200447	Maltose levels in coronary artery disease
GCST90200448	N-stearoyl-sphinganine (d18:0/18:0) levels
GCST90200449	Sucrose levels
GCST90200450	Caproate (6:0) levels
GCST90199916	Carnitine C18:2 levels
GCST90199917	Pregnanediol-3-glucuronide levels
GCST90199919	Alliin levels
GCST90199921	Dihydroferulate levels
GCST90199923	N-palmitoylglycine levels
GCST90199926	N-acetylcarnosine levels
GCST90199931	Lanthionine levels
GCST90199808	Glycerophosphoethanolamine levels
GCST90199809	Taurolithocholate 3-sulfate levels
GCST90199810	1-palmitoyl-GPI (16:0) levels
GCST90199811	Glycolithocholate sulfate levels
GCST90199812	3-(3-hydroxyphenyl)propionate levels
GCST90199813	Deoxycarnitine levels
GCST90199814	Alpha-hydroxycaproate levels
GCST90199815	1-ribosyl-imidazoleacetate levels
GCST90199816	3,4-dihydroxybutyrate levels
GCST90199817	Indoleacetylglutamine levels
GCST90199818	Mannitol/sorbitol levels
GCST90199819	Tryptophan betaine levels
GCST90199820	Dihomo-linolenate (20:3n3 or n6) levels
GCST90199821	1-linoleoyl-GPI (18:2) levels
GCST90199822	1-oleoyl-GPI (18:1) levels
GCST90199823	O-cresol sulfate levels
GCST90199824	4-vinylphenol sulfate levels
GCST90199825	Pyrraline levels
GCST90199826	N6-acetyllysine levels
GCST90199827	Thymol sulfate levels
GCST90199828	N-acetylserine levels
GCST90199829	3-methyladipate levels
GCST90199830	4-ethylphenylsulfate levels
GCST90199831	1-stearoyl-2-oleoyl-GPE (18:0/18:1) levels
GCST90199832	Dimethylarginine (sdma + adma) levels
GCST90200029	Linoleoyl ethanolamide levels
GCST90200030	1,2-dilinoleoyl-GPC (18:2/18:2) levels
GCST90200031	Nonanoylcarnitine (C9) levels
GCST90200032	2-hydroxybutyrate/2-hydroxyisobutyrate levels
GCST90200033	Sphingomyelin (d18:2/23:0, d18:1/23:1, d17:1/24:1) levels
GCST90200034	Tricosanoyl sphingomyelin (d18:1/23:0) levels
GCST90200035	Palmitoyl dihydrosphingomyelin (d18:0/16:0) levels
GCST90200036	1-palmitoleoylglycerol (16:1) levels
GCST90200037	1-stearoyl-2-linoleoyl-gpc (18:0/18:2) levels
GCST90200038	1-palmitoyl-2-palmitoleoyl-gpc (16:0/16:1) levels
GCST90200039	1-stearoyl-2-linoleoyl-GPE (18:0/18:2) levels
GCST90200040	Sphingomyelin (d18:2/24:1, d18:1/24:2) levels
GCST90200041	1-palmitoyl-2-stearoyl-gpc (16:0/18:0) levels
GCST90200042	Oleate/vaccenate (18:1) levels
GCST90200043	1-palmitoyl-2-docosahexaenoyl-gpc (16:0/22:6) levels
GCST90200044	1-(1-enyl-stearoyl)-2-oleoyl-GPE (p-18:0/18:1) levels
GCST90200045	1-stearoyl-2-arachidonoyl-GPE (18:0/20:4) levels
GCST90200046	1-stearoyl-2-docosahexaenoyl-gpc (18:0/22:6) levels
GCST90200047	Sphingomyelin (d18:1/17:0, d17:1/18:0, d19:1/16:0) levels
GCST90200048	1-(1-enyl-palmitoyl)-2-arachidonoyl-GPE (p-16:0/20:4) levels
GCST90200049	Myristoyl dihydrosphingomyelin (d18:0/14:0) levels
GCST90200050	5-hydroxyindole sulfate levels
GCST90200051	1-palmitoyl-2-dihomo-linolenoyl-GPC (16:0/20:3n3 or 6) levels
GCST90200052	1-(1-enyl-palmitoyl)-2-arachidonoyl-gpc (p-16:0/20:4) levels
GCST90200053	Sphingomyelin (d18:1/21:0, d17:1/22:0, d16:1/23:0) levels
GCST90200054	1-palmitoyl-2-arachidonoyl-GPE (16:0/20:4) levels
GCST90200055	Lactosyl-N-palmitoyl-sphingosine (d18:1/16:0) levels
GCST90200056	Sphingomyelin (d18:0/18:0, d19:0/17:0) levels
GCST90200057	1-(1-enyl-palmitoyl)-2-oleoyl-gpc (p-16:0/18:1) levels
GCST90200058	1-(1-enyl-stearoyl)-2-arachidonoyl-GPE (p-18:0/20:4) levels
GCST90200059	Behenoyl dihydrosphingomyelin (d18:0/22:0) levels
GCST90200060	1-(1-enyl-palmitoyl)-2-linoleoyl-GPC (p-16:0/18:2) levels
GCST90200061	1-(1-enyl-palmitoyl)-2-oleoyl-GPE (p-16:0/18:1) levels
GCST90200062	1-palmitoyl-2-arachidonoyl-GPI (16:0/20:4) levels
GCST90200063	1-palmitoyl-2-docosahexaenoyl-GPE (16:0/22:6) levels
GCST90200064	N-palmitoyl-sphinganine (d18:0/16:0) levels
GCST90200065	1-stearoyl-2-docosahexaenoyl-GPE (18:0/22:6) levels
GCST90200552	X-18887 levels
GCST90200553	X-17653 levels
GCST90200554	X-17346 levels
GCST90200555	X-17690 levels
GCST90200556	X-18345 levels
GCST90200557	X-17685 levels
GCST90200558	X-18888 levels
GCST90200559	X-18901 levels
GCST90200560	X-17351 levels
GCST90200561	X-18779 levels
GCST90200562	X-21286 levels
GCST90200563	X-21355 levels
GCST90200564	X-21319 levels
GCST90200565	X-21258 levels
GCST90200566	X-21364 levels
GCST90200567	X-21353 levels
GCST90200568	X-19438 levels
GCST90200569	X-18913 levels
GCST90200570	X-18921 levels
GCST90200571	X-21339 levels
GCST90200572	X-19299 levels
GCST90200573	X-18935 levels
GCST90200574	X-21310 levels
GCST90200575	X-21283 levels
GCST90200576	X-21285 levels
GCST90200577	X-21312 levels
GCST90200578	X-18922 levels
GCST90200579	X-21442 levels
GCST90200580	X-21796 levels
GCST90200581	X-21441 levels
GCST90200582	X-21752 levels
GCST90200583	X-21807 levels
GCST90200584	X-21736 levels
GCST90200585	X-21829 levels
GCST90200586	X-21471 levels
GCST90200587	X-21733 levels
GCST90200588	X-21742 levels
GCST90200589	X-21821 levels
GCST90200689	N6-methyllysine levels
GCST90200690	N-acetyl-1-methylhistidine levels
GCST90200691	N-delta-acetylornithine levels
GCST90200692	1-palmitoyl-2-arachidonoyl-gpc (16:0/20:4n6) levels
GCST90200693	Glycochenodeoxycholate glucuronide (1) levels
GCST90200694	2'-o-methylcytidine levels
GCST90200696	N6,N6-dimethyllysine levels
GCST90200699	Deoxycholic acid glucuronide levels
GCST90200706	Biliverdin levels
GCST90200707	Glycine levels
GCST90200708	X-12112 levels
GCST90200709	X-12798 levels
GCST90200711	X-19141 levels
GCST90200712	Spermidine to 5-methylthioadenosine (MTA) ratio
GCST90200688	Androsterone glucuronide levels
GCST90200695	2'-o-methyluridine levels
GCST90200697	N2-acetyl,N6,N6-dimethyllysine levels
GCST90200698	N2-acetyl,N6-methyllysine levels
GCST90200700	Decadienedioic acid (C10:2-DC) levels
GCST90200701	Bilirubin degradation product, C17H18N2O4 (1) levels
GCST90200702	Bilirubin degradation product, C17H18N2O4 (2) levels
GCST90200703	Bilirubin degradation product, C17H18N2O4 (3) levels
GCST90200704	Bilirubin (z,z) levels
GCST90200705	Ethylmalonate levels
GCST90200710	X-13431 levels
GCST90200766	Phosphate to phosphoethanolamine ratio
GCST90200767	Phosphate to glucose ratio
GCST90200769	Phosphate to mannose ratio
GCST90200770	Phenylalanine to tyrosine ratio
GCST90200771	Phosphate to fructose ratio
GCST90200776	Glutamate to glutamine ratio
GCST90200100	Perfluorooctanesulfonate (PFOS) levels
GCST90200102	1-palmitoleoyl-2-linolenoyl-GPC (16:1/18:3) levels
GCST90200104	Hexadecadienoate (16:2n6) levels
GCST90200763	Phosphate to N-acetylneuraminate ratio
GCST90200764	Phosphate to uridine ratio
GCST90200765	Phosphate to alanine ratio
GCST90200768	Phosphate to 2'-deoxyuridine ratio
GCST90200772	Phosphate to citrate ratio
GCST90200773	Serine to alpha-tocopherol ratio
GCST90200774	Uridine to pseudouridine ratio
GCST90200775	Serine to pyruvate ratio
GCST90200777	Uridine to cytidine ratio
GCST90200099	N-oleoylserine levels
GCST90200101	Pimeloylcarnitine/3-methyladipoylcarnitine (C7-DC) levels
GCST90200103	Linoleoyl-arachidonoyl-glycerol (18:2/20:4) [1] levels
GCST90200105	Glycosyl-N-behenoyl-sphingadienine (d18:2/22:0) levels
GCST90200106	4-hydroxyphenylacetylglutamine levels
GCST90200107	Gamma-glutamyl-alpha-lysine levels
GCST90200108	N-palmitoyl-sphingadienine (d18:2/16:0) levels
GCST90200713	Spermidine to ornithine ratio
GCST90200714	Alpha-ketoglutarate to alpha-ketobutyrate ratio
GCST90200715	Alpha-ketoglutarate to glutamate ratio
GCST90200716	Adenosine 5'-diphosphate (ADP) to phosphoethanolamine ratio
GCST90200717	3-phosphoglycerate to adenosine 5'-diphosphate (ADP) ratio
GCST90200718	Alpha-ketoglutarate to succinate ratio
GCST90200719	Adenosine 3',5'-cyclic monophosphate (cAMP) to adenosine 5'-monophosphate (AMP) ratio
GCST90200720	Adenosine 5'-diphosphate (ADP) to pantothenate ratio
GCST90200721	Adenosine 5'-diphosphate (ADP) to phosphate ratio
GCST90200722	S-adenosylhomocysteine (SAH) to leucine ratio
GCST90200723	S-adenosylhomocysteine (SAH) to 5-methyluridine (ribothymidine) ratio
GCST90200724	Cholate to taurocholate ratio
GCST90200725	Adenosine 5'-diphosphate (ADP) to creatine ratio
GCST90200726	N-acetylputrescine to (N(1) + N(8))-acetylspermidine ratio
GCST90200727	Adenosine 3',5'-cyclic monophosphate (cAMP) to taurocholate ratio
GCST90200728	Adenosine 5'-diphosphate (ADP) to Adenosine 5'-monophosphate (AMP) ratio
GCST90200729	3-phosphoglycerate to phosphate ratio
GCST90200730	Adenosine 5'-diphosphate (ADP) to fructose ratio
GCST90200731	Adenosine 5'-diphosphate (ADP) to mannose ratio
GCST90200732	Adenosine 5'-diphosphate (ADP) to tyrosine ratio
GCST90200733	Adenosine 5'-diphosphate (ADP) to N-acetylglucosamine to N-acetylgalactosamine ratio
GCST90200734	Adenosine 5'-monophosphate (AMP) to palmitate (16:0) ratio
GCST90200735	Arginine to ornithine ratio
GCST90200736	Adenosine 5'-diphosphate (ADP) to arginine ratio
GCST90200737	Adenosine 5'-diphosphate (ADP) to 2'-deoxyuridine ratio
GCST90200738	Adenosine 5'-monophosphate (AMP) to inosine 5'-monophosphate (IMP) ratio
GCST90200739	Adenosine 5'-monophosphate (AMP) to proline ratio
GCST90200740	Arachidonate (20:4n6) to oleate to vaccenate (18:1) ratio
GCST90200741	Adenosine 5'-monophosphate (AMP) to alanine ratio
GCST90200742	Aspartate to citrate ratio
GCST90200743	Arginine to citrulline ratio
GCST90200744	Arginine to glutamate ratio
GCST90200745	Adenosine 5'-monophosphate (AMP) to phenylalanine ratio
GCST90200746	Adenosine 5'-diphosphate (ADP) to gluconate ratio
GCST90200747	Adenosine 5'-monophosphate (AMP) to phosphate ratio
GCST90200748	Aspartate to glutamate ratio
GCST90200749	Arachidonate (20:4n6) to pyruvate ratio
GCST90200750	Aspartate to asparagine ratio
GCST90200751	Cortisone to cortisol ratio
GCST90200752	Succinate to acetoacetate ratio
GCST90200753	Aspartate to citrulline ratio
GCST90200754	Sphingosine to phosphate ratio
GCST90200755	Inosine 5'-monophosphate (IMP) to phosphate ratio
GCST90200756	Glycine to pyridoxal ratio
GCST90200757	Glycine to alanine ratio
GCST90200758	Glycine to serine ratio
GCST90200759	Histidine to trans-urocanate ratio
GCST90200760	Methionine to methionine sulfoxide ratio
GCST90200761	Citrulline to dimethylarginine (SDMA + ADMA) ratio
GCST90200762	Palmitate (16:0) to myristate (14:0) ratio
GCST90199783	5-methyluridine (ribothymidine) levels
GCST90199784	Cysteine-glutathione disulfide levels
GCST90199785	Isovalerylglycine levels
GCST90199786	2-hydroxy-3-methylvalerate levels
GCST90199787	Homostachydrine levels
GCST90199788	1-arachidonoyl-gpc (20:4n6) levels
GCST90199789	2-palmitoyl-GPC (16:0) levels
GCST90199790	2-palmitoleoyl-GPC (16:1) levels
GCST90199791	1-arachidonoyl-GPE (20:4n6) levels
GCST90199792	1-palmitoyl-GPE (16:0) levels
GCST90199793	1-linoleoyl-GPE (18:2) levels
GCST90199794	1-oleoyl-GPE (18:1) levels
GCST90199795	2-hydroxypalmitate levels
GCST90199796	Docosapentaenoate (n6 DPA; 22:5n6) levels
GCST90199797	Gulonate levels
GCST90199798	Isobutyrylglycine levels
GCST90199799	Glutarylcarnitine (c5-dc) levels
GCST90199800	Carnitine C5:1 levels
GCST90199801	Hydroquinone sulfate levels
GCST90199802	Beta-hydroxyisovaleroylcarnitine levels
GCST90199803	Catechol sulfate levels
GCST90199804	7-alpha-hydroxy-3-oxo-4-cholestenoate (7-hoca) levels
GCST90199805	Octadecanedioate levels
GCST90199806	Tetradecanedioate (C14-DC) levels
GCST90199807	Hexadecanedioate (C16-DC) levels
GCST90199758	N4-acetylcytidine levels
GCST90199759	Indolebutyrate levels
GCST90199760	5-acetylamino-6-amino-3-methyluracil levels
GCST90199761	N1-methylinosine levels
GCST90199762	N6-carbamoylthreonyladenosine levels
GCST90199763	1-methylxanthine levels
GCST90199764	N2,n2-dimethylguanosine levels
GCST90199765	4-hydroxyhippurate levels
GCST90199766	3-(3-amino-3-carboxypropyl)uridine levels
GCST90199767	5,6-dihydrouridine levels
GCST90199768	Phenylacetylglutamine levels
GCST90199769	3-hydroxydodecanedioate levels
GCST90199770	1-arachidonylglycerol (20:4) levels
GCST90199771	7-methylguanine levels
GCST90199772	1-stearoyl-GPE (18:0) levels
GCST90199773	Phenol sulfate levels
GCST90199774	Oleoylcarnitine levels
GCST90199775	Gamma-glutamylisoleucine levels
GCST90199776	Malonylcarnitine levels
GCST90199777	1-palmitoleoyl-GPC (16:1) levels
GCST90199778	N-methyl-2-pyridone-5-carboxamide levels
GCST90199779	Gamma-glutamyl-2-aminobutyrate levels
GCST90199780	1-stearoyl-GPG (18:0) levels
GCST90199781	Hexanoylglycine levels
GCST90199782	Glutamine degradant levels
GCST90200526	X-14056 levels
GCST90200527	X-13866 levels
GCST90200528	X-17146 levels
GCST90200529	X-16397 levels
GCST90200530	X-17335 levels
GCST90200531	X-16964 levels
GCST90200532	X-16935 levels
GCST90200533	X-15486 levels
GCST90200534	X-16580 levels
GCST90200535	X-17325 levels
GCST90200536	X-17328 levels
GCST90200537	X-16087 levels
GCST90200538	X-17010 levels
GCST90200539	X-14939 levels
GCST90200540	X-15461 levels
GCST90200501	X-12731 levels
GCST90200502	X-12707 levels
GCST90200503	X-12729 levels
GCST90200504	X-12830 levels
GCST90200505	X-12818 levels
GCST90200506	X-12812 levels
GCST90200507	X-12822 levels
GCST90200508	X-12738 levels
GCST90200509	X-12544 levels
GCST90200510	X-12680 levels
GCST90200511	X-12906 levels
GCST90200512	X-13684 levels
GCST90200513	X-13507 levels
GCST90200514	X-12851 levels
GCST90200515	X-12849 levels
GCST90200516	X-12847 levels
GCST90200517	X-13553 levels
GCST90200518	X-12839 levels
GCST90200519	X-13729 levels
GCST90200520	X-13007 levels
GCST90200521	X-13844 levels
GCST90200522	X-13728 levels
GCST90200523	X-12844 levels
GCST90200524	X-13695 levels
GCST90200525	X-13723 levels
GCST90200541	X-15523 levels
GCST90200542	X-15728 levels
GCST90200543	X-15503 levels
GCST90200544	X-16124 levels
GCST90200545	X-17438 levels
GCST90200546	X-17354 levels
GCST90200547	X-17654 levels
GCST90200548	X-17676 levels
GCST90200549	X-17367 levels
GCST90200550	X-17357 levels
GCST90200663	X-25420 levels
GCST90200664	X-25810 levels
GCST90200665	X-25433 levels
GCST90200666	X-25343 levels
GCST90200667	X-25271 levels
GCST90200668	X-25520 levels
GCST90200669	X-25519 levels
GCST90200670	X-26111 levels
GCST90200671	X-26109 levels
GCST90200672	X-26054 levels
GCST90200673	Carnitine C4 levels
GCST90200674	Androsterone sulfate levels
GCST90200675	N-acetyltyrosine levels
GCST90200676	N-acetyl-L-glutamine levels
GCST90200677	N-acetylphenylalanine levels
GCST90200678	N-acetylasparagine levels
GCST90200679	N-acetylarginine levels
GCST90200680	5-acetylamino-6-formylamino-3-methyluracil levels
GCST90200681	Orotidine levels
GCST90200682	3-methylcytidine levels
GCST90200683	N-acetylcitrulline levels
GCST90200684	N-acetyl-aspartyl-glutamate (naag) levels
GCST90200685	1-stearoyl-2-arachidonoyl-gpc (18:0/20:4) levels
GCST90200686	Bilirubin (E,E) levels
GCST90200687	Bilirubin (E,Z or Z,E) levels
GCST90200298	3-hydroxy-3-methylglutarate levels
GCST90200299	Oleoyl ethanolamide levels
GCST90200300	4-hydroxyphenylpyruvate levels
GCST90200301	Gamma-glutamylglutamine levels
GCST90200302	Alpha-tocopherol levels
GCST90200303	N-acetyl-L-alanine levels
GCST90200304	Citrate levels
GCST90200305	2-aminobutyrate levels
GCST90200306	Butyrate/isobutyrate (4:0) levels
GCST90200307	Urate levels
GCST90200308	3-hydroxyisobutyrate levels
GCST90200309	Vanillylmandelate (VMA) levels
GCST90200310	3-aminoisobutyrate levels
GCST90200311	4-acetamidobutanoate levels
GCST90200312	2-hydroxystearate levels
GCST90200313	N1-methyladenosine levels
GCST90200314	N-acetylneuraminate levels
GCST90200315	Gamma-glutamylhistidine levels
GCST90200316	N-acetylglucosaminylasparagine levels
GCST90200317	Homovanillate (hva) levels
GCST90200318	Acetoacetate levels
GCST90200319	Cys-gly, oxidized levels
GCST90200320	Dihomo-linoleate (20:2n6) levels
GCST90200321	Cholate levels
GCST90200322	Beta-hydroxyisovalerate levels
GCST90199733	1-palmitoyl-GPC (16:0) levels
GCST90199734	Hyocholate levels
GCST90199735	N-acetylhistidine levels
GCST90199736	Alpha-hydroxyisovalerate levels
GCST90199737	N-acetylproline levels
GCST90199738	Stachydrine levels
GCST90199739	Salicyluric glucuronide levels
GCST90199740	P-cresol sulfate levels
GCST90199741	Gamma-glutamylglycine levels
GCST90199742	1-linoleoyl-gpc (18:2) levels
GCST90199743	Stearoylcarnitine levels
GCST90199744	Eicosenoate (20:1) levels
GCST90199745	Aconitate [cis or trans] levels
GCST90199746	Erythronate levels
GCST90199747	Isovalerylcarnitine (C5) levels
GCST90199748	Linolenate [alpha or gamma; (18:3n3 or 6)] levels
GCST90199749	Gamma-glutamylthreonine levels
GCST90199750	Laurylcarnitine levels
GCST90199751	Gamma-glutamylmethionine levels
GCST90199752	Epiandrosterone sulfate levels
GCST90199753	Gamma-glutamyltryptophan levels
GCST90199754	7-methylxanthine levels
GCST90199755	3,7-dimethylurate levels
GCST90199756	1,7-dimethyluric acid levels
GCST90199757	1,3,7-trimethylurate levels
GCST90200451	Nonadecanoate (19:0) levels
GCST90200452	Plasma free asparagine levels
GCST90200453	X-07765 levels
GCST90200454	Kynurenate levels
GCST90200455	Alpha-ketoglutarate levels
GCST90200456	X-11308 levels
GCST90200457	Pentadecanoate (15:0) levels
GCST90200458	X-11315 levels
GCST90200459	Margarate (17:0) levels
GCST90200460	X-11372 levels
GCST90200461	X-10458 levels
GCST90200462	X-11299 levels
GCST90200463	X-11478 levels
GCST90200464	X-11849 levels
GCST90200465	X-11787 levels
GCST90200466	X-11632 levels
GCST90200467	X-11852 levels
GCST90200468	X-11847 levels
GCST90200469	X-11483 levels
GCST90200470	X-11470 levels
GCST90200471	X-11381 levels
GCST90200472	X-11850 levels
GCST90200473	X-11795 levels
GCST90200474	X-11444 levels
GCST90200475	X-11858 levels
GCST90200476	X-11843 levels
GCST90200477	X-12127 levels
GCST90200478	X-12221 levels
GCST90200479	X-12283 levels
GCST90200480	X-12410 levels
GCST90200481	X-12104 levels
GCST90200482	X-12193 levels
GCST90200483	X-12216 levels
GCST90200484	X-12306 levels
GCST90200485	X-12100 levels
GCST90200486	X-12261 levels
GCST90200487	X-11880 levels
GCST90200488	X-12117 levels
GCST90200489	X-12407 levels
GCST90200490	X-12101 levels
GCST90200491	X-12026 levels
GCST90200492	X-12411 levels
GCST90200493	X-12013 levels
GCST90200494	X-12007 levels
GCST90200495	X-12462 levels
GCST90200496	X-12714 levels
GCST90200497	X-12740 levels
GCST90200498	X-12730 levels
GCST90200499	X-12701 levels
GCST90200500	X-12816 levels
GCST90200892	Hypotaurine to taurine ratio
GCST90200893	Taurine to cysteine ratio
GCST90200894	Inosine to theophylline ratio
GCST90200895	Hypotaurine to cysteine ratio
GCST90200896	Inosine to EDTA ratio
GCST90200897	Theophylline to EDTA ratio
GCST90200898	Citrulline to phosphate ratio
GCST90200899	Citrulline to ornithine ratio
GCST90200900	Phosphate to oleoyl-linoleoyl-glycerol (18:1 to 18:2) [2] ratio
GCST90200901	Ornithine to phosphate ratio
GCST90200902	Phosphate to linoleoyl-arachidonoyl-glycerol (18:2 to 20:4) [2] ratio
GCST90200903	Phosphate to glycerol ratio
GCST90200904	Phosphate to linoleoyl-arachidonoyl-glycerol (18:2 to 20:4) [1] ratio
GCST90200905	Glucose to glycerol ratio
GCST90200906	2'-deoxyuridine to cytidine ratio
GCST90200907	Retinol (Vitamin A) to linoleoyl-arachidonoyl-glycerol (18:2 to 20:4) [1] ratio
GCST90200908	Retinol (Vitamin A) to linoleoyl-arachidonoyl-glycerol (18:2 to 20:4) [2] ratio
GCST90200909	Uridine to 2'-deoxyuridine ratio
GCST90200910	Retinol (Vitamin A) to oleoyl-linoleoyl-glycerol (18:1 to 18:2) [2] ratio
GCST90200911	Tryptophan to pyruvate ratio
GCST90200912	tryptophan to tyrosine ratio
GCST90200913	Glucose to sucrose ratio
GCST90200914	Tyrosine to pyruvate ratio
GCST90200915	Glucose to fructose ratio
GCST90200916	Fructose to sucrose ratio
GCST90200942	Glutamate to pyruvate ratio
GCST90200943	Phosphate to EDTA ratio
GCST90200944	Alpha-ketoglutarate to pyruvate ratio
GCST90200945	Adenosine 5'-monophosphate (AMP) to EDTA ratio
GCST90200946	Glutamate to alanine ratio
GCST90200947	Adenosine 5'-diphosphate (ADP) to glucose ratio
GCST90200948	Adenosine 5'-diphosphate (ADP) to mannitol to sorbitol ratio
GCST90200949	Adenosine 5'-diphosphate (ADP) to N-acetylneuraminate ratio
GCST90200950	Glucose to mannitol to sorbitol ratio
GCST90200951	Mannose to fructose ratio
GCST90200952	Adenosine 5'-diphosphate (ADP) to cytidine ratio
GCST90200953	Glucose-to-mannose ratio
GCST90200954	Cytidine to N-acetylneuraminate ratio
GCST90200955	Adenosine 5'-diphosphate (ADP) to choline phosphate ratio
GCST90200956	Cytidine to N-acetylglucosamine to N-acetylgalactosamine ratio
GCST90200957	N-acetylneuraminate to N-acetylglucosamine to N-acetylgalactosamine ratio
GCST90200958	Adenosine 5'-diphosphate (ADP) to choline ratio
GCST90200959	Choline phosphate to choline ratio
GCST90200960	Choline phosphate to phosphoethanolamine ratio
GCST90200961	Adenosine 5'-diphosphate (ADP) to ornithine ratio
GCST90200962	Adenosine 5'-diphosphate (ADP) to glutamine ratio
GCST90200844	Aspartate to phosphate ratio
GCST90200845	Adenosine 5'-monophosphate (AMP) to citrate ratio
GCST90200846	Phenylalanine to phosphate ratio
GCST90200847	Phosphate to tryptophan ratio
GCST90200848	Adenosine 5'-monophosphate (AMP) to glutamine ratio
GCST90200849	Adenosine 5'-monophosphate (AMP) to threonine ratio
GCST90200850	Adenosine 5'-monophosphate (AMP) to tryptophan ratio
GCST90200851	Adenosine 5'-monophosphate (AMP) to glycine ratio
GCST90200852	Adenosine 5'-monophosphate (AMP) to arginine ratio
GCST90200853	Adenosine 5'-monophosphate (AMP) to tyrosine ratio
GCST90200854	Arginine to phosphate ratio
GCST90200855	Phosphate to threonine ratio
GCST90200856	Phosphate to glutamine ratio
GCST90200857	Adenosine 5'-monophosphate (AMP) to aspartate ratio
GCST90200858	Phosphate to tyrosine ratio
GCST90200859	Adenosine 5'-monophosphate (AMP) to asparagine ratio
GCST90200860	Adenosine 5'-monophosphate (AMP) to serine ratio
GCST90200861	Histidine to phosphate ratio
GCST90200862	Adenosine 5'-monophosphate (AMP) to methionine ratio
GCST90200863	Phosphate to serine ratio
GCST90200864	Methionine to phosphate ratio
GCST90200865	Adenosine 5'-monophosphate (AMP) to histidine ratio
GCST90200866	phosphate to asparagine ratio
GCST90200917	Alpha-ketobutyrate to 3-methyl-2-oxobutyrate ratio
GCST90200918	N-palmitoyl-sphingosine (d18:1 to 16:0) to N-palmitoyl-sphinganine (d18:0 to 16:0) ratio
GCST90200919	Caffeine to theophylline ratio
GCST90200920	Mannose to glycerol ratio
GCST90200921	Mannose to mannitol to sorbitol ratio
GCST90200922	Alpha-ketobutyrate to pyruvate ratio
GCST90200923	Glycerol to mannitol to sorbitol ratio
GCST90200924	Alpha-tocopherol to glycerol ratio
GCST90200925	Caffeine to theobromine ratio
GCST90200926	N-stearoyl-sphingosine (d18:1 to 18:0) to N-palmitoyl-sphinganine (d18:0 to 16:0) ratio
GCST90200927	Theophylline to theobromine ratio
GCST90200928	N-palmitoyl-sphingosine (d18:1 to 16:0) to N-stearoyl-sphingosine (d18:1 to 18:0) ratio
GCST90200929	Glycerol to carnitine ratio
GCST90200930	Carnitine to acetylcarnitine (C2) ratio
GCST90200931	Glycerol to sulfate ratio
GCST90200932	Glycerol to palmitoylcarnitine (C16) ratio
GCST90200933	Alpha-ketoglutarate to proline ratio
GCST90200934	Acetylcarnitine (C2) to propionylcarnitine (C3) ratio
GCST90200935	Carnitine to propionylcarnitine (C3) ratio
GCST90200936	Succinate to proline ratio
GCST90200937	Alpha-ketoglutarate to trans-4-hydroxyproline ratio
GCST90200938	Alpha-ketoglutarate to alanine ratio
GCST90200939	Proline to trans-4-hydroxyproline ratio
GCST90200940	Adenosine 5'-diphosphate (ADP) to EDTA ratio
GCST90200941	Succinate to trans-4-hydroxyproline ratio
GCST90200867	Adenosine 5'-monophosphate (AMP) to isoleucine ratio
GCST90200868	Isoleucine to phosphate ratio
GCST90200869	Adenosine 5'-monophosphate (AMP) to valine ratio
GCST90200870	Adenosine 5'-monophosphate (AMP) to acetoacetate ratio
GCST90200871	Adenosine 5'-monophosphate (AMP) to cysteine ratio
GCST90200872	Phosphate to cysteine ratio
GCST90200873	Cortisol to 4-cholesten-3-one ratio
GCST90200874	Cysteinylglycine to taurine ratio
GCST90200875	Cysteinylglycine to glutamate ratio
GCST90200876	Cortisone to 4-cholesten-3-one ratio
GCST90200877	Taurine to glutamate ratio
GCST90200878	Glutarate (C5-DC) to caprylate (8:0) ratio
GCST90200879	Adenosine 5'-monophosphate (AMP) to glutamate ratio
GCST90200880	Glutarate (C5-DC) to salicylate ratio
GCST90200881	Aspartate to N-acetylglucosamine to N-acetylgalactosamine ratio
GCST90200882	Aspartate to mannose ratio
GCST90200883	Phosphate to acetoacetate ratio
GCST90200884	Mannose to N-acetylglucosamine to N-acetylgalactosamine ratio
GCST90200885	Phenylpyruvate to citrate ratio
GCST90200886	Phenylpyruvate to 4-hydroxyphenylpyruvate ratio
GCST90200887	Cholesterol to cortisol ratio
GCST90200888	Citrate to 4-hydroxyphenylpyruvate ratio
GCST90200889	Cholesterol to taurocholate ratio
GCST90200890	Cortisol to taurocholate ratio
GCST90200891	Salicylate to caprylate (8:0) ratio
GCST90200223	4-methylhexanoylglutamine levels
GCST90200224	2-ketocaprylate levels
GCST90200225	3-hydroxy-2-methylpyridine sulfate levels
GCST90200226	5-hydroxy-2-methylpyridine sulfate levels
GCST90200227	3-ethylcatechol sulfate (2) levels
GCST90200228	3-hydroxyhexanoylcarnitine (1) levels
GCST90200229	2,6-dihydroxybenzoic acid levels
GCST90200230	3-ethylcatechol sulfate (1) levels
GCST90200231	Lithocholate sulfate (1) levels
GCST90200232	4-acetylcatechol sulfate (1) levels
GCST90200233	2,3-dihydroxy-5-methylthio-4-pentenoate (dmtpa) levels
GCST90200234	Picolinoylglycine levels
GCST90200235	Succinoyltaurine levels
GCST90200236	Undecenoylcarnitine (C11:1) levels
GCST90200237	Palmitoyl-sphingosine-phosphoethanolamine (d18:1/16:0) levels
GCST90200238	Pregnenetriol disulfate levels
GCST90200239	Tetradecadienedioate (C14:2-DC) levels
GCST90200240	Hydroxy-N6,N6,N6-trimethyllysine levels
GCST90200241	Pregnenetriol sulfate levels
GCST90200242	Taurochenodeoxycholic acid 3-sulfate levels
GCST90200243	Hydroxypalmitoyl sphingomyelin (d18:1/16:0(OH)) levels
GCST90200244	5-hydroxymethyl-2-furoylcarnitine levels
GCST90200245	Eicosenedioate (C20:1-DC) levels
GCST90200246	3-hydroxydecanoylcarnitine levels
GCST90200247	Levulinoylcarnitine levels
GCST90200412	Glutamate levels
GCST90200413	2'-deoxyuridine levels
GCST90200414	Myristate (14:0) levels
GCST90200415	Serine levels
GCST90200416	Trans-urocanate levels
GCST90200417	Urea levels
GCST90200418	Pyridoxal levels
GCST90200419	Glutamine levels
GCST90200420	Taurine levels
GCST90200421	Salicylate levels
GCST90199621	Carnitine levels
GCST90200778	Pyruvate to 3-methyl-2-oxobutyrate ratio
GCST90200779	Pyruvate to N-acetylneuraminate ratio
GCST90200780	Alanine to pyruvate ratio
GCST90200781	Glucose to maltose ratio
GCST90200782	Mannose to trans-4-hydroxyproline ratio
GCST90200783	Mannose to S-methylcysteine ratio
GCST90200784	Glutamate to cysteine ratio
GCST90200835	Adenosine 5'-diphosphate (ADP) to glycerol ratio
GCST90200836	Glycerol to glycerol 3-phosphate ratio
GCST90200837	Adenosine 5'-diphosphate (ADP) to glutamate ratio
GCST90200838	Phosphate to glutamate ratio
GCST90200839	Adenosine 5'-diphosphate (ADP) to aspartate ratio
GCST90200840	Adenosine 5'-diphosphate (ADP) to flavin adenine dinucleotide (FAD) ratio
GCST90200841	Adenosine 5'-diphosphate (ADP) to oxalate (ethanedioate) ratio
GCST90200842	Citrate to oxalate (ethanedioate) ratio
GCST90200843	Adenosine 5'-monophosphate (AMP) to flavin adenine dinucleotide (FAD) ratio
GCST90200785	Cysteine to 5-oxoproline ratio
GCST90200786	Cysteine to alanine ratio
GCST90200787	Glutamine to asparagine ratio
GCST90200788	5-oxoproline to citrate ratio
GCST90200789	Alpha-tocopherol to sulfate ratio
GCST90200790	Thyroxine to taurocholate ratio
GCST90200791	Creatine to carnitine ratio
GCST90200792	Carnitine to palmitoylcarnitine (C16) ratio
GCST90200793	Glycolithocholate to glycolithocholate sulfate ratio
GCST90200794	Oleoyl-linoleoyl-glycerol (18:1 to 18:2) [2] to linoleoyl-arachidonoyl-glycerol (18:2 to 20:4) [1] ratio
GCST90200795	Oleoyl-linoleoyl-glycerol (18:1 to 18:2) [2] to linoleoyl-arachidonoyl-glycerol (18:2 to 20:4) [2] ratio
GCST90200796	Spermidine to (N(1) + N(8))-acetylspermidine ratio
GCST90200797	Spermidine to N-acetylputrescine ratio
GCST90200798	Dopamine 4-sulfate to dopamine 3-O-sulfate ratio
GCST90200799	Spermidine to adenosine 5'-diphosphate (ADP) ratio
GCST90200800	Spermidine to histidine ratio
GCST90200801	5-methylthioadenosine (MTA) to phosphate ratio
GCST90200802	Histidine to pyruvate ratio
GCST90200803	Spermidine to phosphate ratio
GCST90200804	Spermidine to pyruvate ratio
GCST90200805	Spermidine to carnitine ratio
GCST90200806	Spermidine to ergothioneine ratio
GCST90200807	Carnitine to ergothioneine ratio
GCST90200808	Spermidine to choline ratio
GCST90200809	Spermidine to taurocholate ratio
GCST90200810	Alpha-ketoglutarate to kynurenine ratio
GCST90200811	Choline to taurocholate ratio
GCST90200812	Glutamate to kynurenine ratio
GCST90200813	Ornithine to glutamate ratio
GCST90200814	Alpha-ketoglutarate to ornithine ratio
GCST90200815	3-hydroxyisobutyrate to adenosine 5'-diphosphate (ADP) ratio
GCST90200816	Alpha-ketoglutarate to aspartate ratio
GCST90200817	3-hydroxyisobutyrate to phosphate ratio
GCST90200818	Adenosine 5'-diphosphate (ADP) to glycerate ratio
GCST90200819	3-phosphoglycerate to glycerate ratio
GCST90200820	Adenosine 5'-diphosphate (ADP) to valine ratio
GCST90200821	Adenosine 5'-diphosphate (ADP) to glycine ratio
GCST90200822	Phosphate to valine ratio
GCST90200823	Adenosine 5'-diphosphate (ADP) to N-palmitoyl-sphingosine (d18:1 to 16:0) ratio
GCST90200824	Adenosine 5'-diphosphate (ADP) to sulfate ratio
GCST90200825	Phosphate to sulfate ratio
GCST90200826	Glycine to phosphate ratio
GCST90200827	Phosphate to N-palmitoyl-sphingosine (d18:1 to 16:0) ratio
GCST90200828	Cholate to bilirubin (Z,Z) ratio
GCST90200829	Bilirubin (Z,Z) to taurocholate ratio
GCST90200830	Cholate to adenosine 3',5'-cyclic monophosphate (cAMP) ratio
GCST90200831	Cholate to phosphate ratio
GCST90200832	Adenosine 5'-diphosphate (ADP) to citrate ratio
GCST90200833	Cholate to adenosine 5'-monophosphate (AMP) ratio
GCST90200834	Adenosine 5'-diphosphate (ADP) to glycerol 3-phosphate ratio

## Sheet: TableS2
TableS2. Harmonization data_1400 plasma metabolites and Brain cortex surficial area.
SNP	effect_allele.exposure	other_allele.exposure	effect_allele.outcome	other_allele.outcome	beta.exposure	beta.outcome	eaf.exposure	eaf.outcome	remove	palindromic	ambiguous	id.outcome	se.outcome	pval.outcome	outcome	mr_keep.outcome	pval_origin.outcome	data_source.outcome	se.exposure	pval.exposure	exposure	mr_keep.exposure	pval_origin.exposure	id.exposure	data_source.exposure	samplesize.exposure	action	SNP_index	mr_keep	samplesize.outcome	R2	f	meanf
rs7537155	A	G	A	G	-0.0900652	-35.9461	0.199113	0.2022	FALSE	FALSE	FALSE	7mKZHh	152.689	0.8139	outcome	TRUE	reported	textfile	0.019229	2.81588e-06	exposure	TRUE	reported	GCST90199621	textfile	8192	2	1	TRUE	NA	0.00267085	21.9328	20.989
rs78562549	T	G	T	G	0.394897	-340.395	0.00740514	0.0103	FALSE	FALSE	FALSE	7mKZHh	608.981	0.5762	outcome	TRUE	reported	textfile	0.0881915	7.54445e-06	exposure	TRUE	reported	GCST90199621	textfile	8192	2	1	TRUE	NA	0.00244153	20.0451	20.989
rs72638543	T	C	T	C	0.185887	53.8943	0.0417238	0.046	FALSE	FALSE	FALSE	zLZJcM	299.031	0.857	outcome	TRUE	reported	textfile	0.0404404	4.29519e-06	exposure	TRUE	reported	GCST90199622	textfile	7306	2	1	TRUE	NA	0.00288359	21.1226	21.6097
rs9943251	A	G	A	G	0.0830144	113.106	0.315014	0.3142	FALSE	FALSE	FALSE	zLZJcM	117.196	0.3345	outcome	TRUE	reported	textfile	0.0176575	2.58422e-06	exposure	TRUE	reported	GCST90199622	textfile	7306	2	1	TRUE	NA	0.00301618	22.0968	21.6097
rs7525374	G	A	G	A	0.0950368	141.029	0.525656	0.5134	FALSE	FALSE	FALSE	VOgFtb	120.529	0.242	outcome	TRUE	reported	textfile	0.0212325	7.60482e-06	exposure	TRUE	reported	GCST90199623	textfile	4641	2	1	TRUE	NA	0.00429832	20.026	20.026
rs6706818	G	A	G	A	0.076177	43.2296	0.297934	0.3025	FALSE	FALSE	FALSE	fzhTeb	119.412	0.7173	outcome	TRUE	reported	textfile	0.0168437	6.10924e-06	exposure	TRUE	reported	GCST90199625	textfile	8243	2	1	TRUE	NA	0.0024752	20.4488	20.4488
rs1339135	G	A	G	A	-0.102275	278.485	0.142632	0.1545	FALSE	FALSE	FALSE	Gtsoer	153.319	0.06931	outcome	TRUE	reported	textfile	0.0221736	3.97938e-06	exposure	TRUE	reported	GCST90199626	textfile	7965	2	1	TRUE	NA	0.00266393	21.2695	22.4961
rs4654393	A	G	A	G	-0.0716015	-83.2116	0.43716	0.4441	FALSE	FALSE	FALSE	Gtsoer	109.711	0.4482	outcome	TRUE	reported	textfile	0.0157954	5.8138e-06	exposure	TRUE	reported	GCST90199626	textfile	7965	2	1	TRUE	NA	0.00257323	20.5435	22.4961
rs4952404	T	C	T	C	0.0900816	-255.603	0.209216	0.2193	FALSE	FALSE	FALSE	Gtsoer	134.381	0.05716	outcome	TRUE	reported	textfile	0.0193387	3.1916e-06	exposure	TRUE	reported	GCST90199626	textfile	7965	2	1	TRUE	NA	0.00271675	21.6924	22.4961
rs55953511	A	G	A	G	0.260906	638.656	0.0251338	0.029	FALSE	FALSE	FALSE	Gtsoer	428.31	0.1359	outcome	TRUE	reported	textfile	0.0506967	2.65512e-07	exposure	TRUE	reported	GCST90199626	textfile	7965	2	1	TRUE	NA	0.00331422	26.4789	22.4961
rs10168931	A	G	A	G	0.203073	178.68	0.237802	0.2188	FALSE	FALSE	FALSE	2GVHNz	132.724	0.1782	outcome	TRUE	reported	textfile	0.02127	1.32992e-21	exposure	TRUE	reported	GCST90199627	textfile	5606	2	1	TRUE	NA	0.0159997	91.1201	91.1201
rs10181994	T	A	T	A	0.0821837	-134.908	0.691427	0.6997	FALSE	TRUE	FALSE	tizS1o	123.511	0.2747	outcome	TRUE	reported	textfile	0.0169317	1.21096e-06	exposure	TRUE	reported	GCST90199628	textfile	8289	2	1	TRUE	NA	0.00283423	23.554	21.4783
rs12138831	T	G	T	G	-0.223214	-136.876	0.0257563	0.0269	FALSE	FALSE	FALSE	tizS1o	356.066	0.7007	outcome	TRUE	reported	textfile	0.0486608	4.4935e-06	exposure	TRUE	reported	GCST90199628	textfile	8289	2	1	TRUE	NA	0.0025321	21.0368	21.4783
rs2797978	C	T	C	T	0.120013	-118.113	0.0929542	0.0907	FALSE	FALSE	FALSE	tizS1o	189.897	0.534	outcome	TRUE	reported	textfile	0.0263768	5.36565e-06	exposure	TRUE	reported	GCST90199628	textfile	8289	2	1	TRUE	NA	0.00249131	20.697	21.4783
rs72879030	C	G	C	G	-0.116576	-97.5076	0.106939	0.1094	FALSE	TRUE	FALSE	tizS1o	179.272	0.5865	outcome	TRUE	reported	textfile	0.0252142	3.77474e-06	exposure	TRUE	reported	GCST90199628	textfile	8289	2	1	TRUE	NA	0.00257221	21.3709	21.4783
rs7516441	A	G	A	G	0.109101	-107.023	0.117381	0.1269	FALSE	FALSE	FALSE	tizS1o	193.722	0.5806	outcome	TRUE	reported	textfile	0.0246539	9.63078e-06	exposure	TRUE	reported	GCST90199628	textfile	8289	2	1	TRUE	NA	0.002357	19.5786	21.4783
rs752834	A	G	A	G	0.0925549	126.938	0.194184	0.1988	FALSE	FALSE	FALSE	tizS1o	137.396	0.3555	outcome	TRUE	reported	textfile	0.0194528	1.95589e-06	exposure	TRUE	reported	GCST90199628	textfile	8289	2	1	TRUE	NA	0.00272363	22.6324	21.4783
rs28631199	A	G	A	G	0.0807118	20.645	0.24412	0.2556	FALSE	FALSE	FALSE	7BzYIj	155.827	0.8946	outcome	TRUE	reported	textfile	0.0179643	7.02641e-06	exposure	TRUE	reported	GCST90199629	textfile	8212	2	1	TRUE	NA	0.0024521	20.1812	28.1073
rs3738976	T	C	T	C	-0.0972846	-189.87	0.151338	0.1602	FALSE	FALSE	FALSE	7BzYIj	149.443	0.2039	outcome	TRUE	reported	textfile	0.0213799	5.35738e-06	exposure	TRUE	reported	GCST90199629	textfile	8212	2	1	TRUE	NA	0.00251498	20.7	28.1073
rs74814187	T	C	T	C	0.158928	298.443	0.0546213	0.0611	FALSE	FALSE	FALSE	7BzYIj	232.312	0.1989	outcome	TRUE	reported	textfile	0.0336247	2.28402e-06	exposure	TRUE	reported	GCST90199629	textfile	8212	2	1	TRUE	NA	0.00271303	22.3346	28.1073
rs77692382	T	C	T	C	0.124343	219.194	0.249324	0.2481	FALSE	FALSE	FALSE	7BzYIj	129.351	0.09016	outcome	TRUE	reported	textfile	0.0177226	2.28252e-12	exposure	TRUE	reported	GCST90199629	textfile	8212	2	1	TRUE	NA	0.00595859	49.2132	28.1073
rs72825080	C	T	C	T	-0.15323	-289.013	0.0592908	0.0594	FALSE	FALSE	FALSE	vXGhCu	308.317	0.3486	outcome	TRUE	reported	textfile	0.0342299	7.58803e-06	exposure	TRUE	reported	GCST90199630	textfile	7059	2	1	TRUE	NA	0.00283075	20.0333	20.4066
rs7526830	C	T	C	T	0.11933	-208.628	0.113773	0.1172	FALSE	FALSE	FALSE	vXGhCu	174.106	0.2308	outcome	TRUE	reported	textfile	0.0256291	3.22345e-06	exposure	TRUE	reported	GCST90199630	textfile	7059	2	1	TRUE	NA	0.00306167	21.6725	20.4066
rs76318294	G	T	G	T	-0.131138	151.933	0.084973	0.0932	FALSE	FALSE	FALSE	vXGhCu	204.642	0.4578	outcome	TRUE	reported	textfile	0.029682	9.95725e-06	exposure	TRUE	reported	GCST90199630	textfile	7059	2	1	TRUE	NA	0.00275758	19.5141	20.4066
rs6754181	C	T	C	T	0.0910083	-47.7797	0.840543	0.8344	FALSE	FALSE	FALSE	e52TiO	148.95	0.7484	outcome	TRUE	reported	textfile	0.0204779	8.82143e-06	exposure	TRUE	reported	GCST90199631	textfile	8257	2	1	TRUE	NA	0.00238633	19.7463	19.7463
rs138430505	C	T	C	T	0.285026	-407.62	0.0178748	0.0211	FALSE	FALSE	FALSE	LTQiIm	493.589	0.4089	outcome	TRUE	reported	textfile	0.0624394	4.9989e-06	exposure	TRUE	reported	GCST90199632	textfile	7099	2	1	TRUE	NA	0.00292672	20.8319	22.3759
rs17026163	T	C	T	C	-0.223964	-883.893	0.032701	0.0376	FALSE	FALSE	FALSE	LTQiIm	308.241	0.004137	outcome	TRUE	reported	textfile	0.0470413	1.92634e-06	exposure	TRUE	reported	GCST90199632	textfile	7099	2	1	TRUE	NA	0.00318285	22.6608	22.3759
rs79983252	A	C	A	C	0.236427	-98.7875	0.0301043	0.034	FALSE	FALSE	FALSE	LTQiIm	337.816	0.77	outcome	TRUE	reported	textfile	0.0486249	1.16058e-06	exposure	TRUE	reported	GCST90199632	textfile	7099	2	1	TRUE	NA	0.00331922	23.6349	22.3759
rs848290	T	A	T	A	-0.165088	-86.6493	0.068549	0.0682	FALSE	TRUE	FALSE	1gzzqD	226.06	0.7015	outcome	TRUE	reported	textfile	0.0330302	5.79013e-07	exposure	TRUE	reported	GCST90199633	textfile	6902	2	1	TRUE	NA	0.00360632	24.9737	24.9737
rs76751577	A	G	A	G	0.322064	-616.547	0.0116681	0.0103	FALSE	FALSE	FALSE	w4x4g5	644.011	0.3384	outcome	TRUE	reported	textfile	0.0713328	6.333e-06	exposure	TRUE	reported	GCST90199634	textfile	8128	2	1	TRUE	NA	0.00250169	20.3798	20.3798
rs145409686	C	T	C	T	-0.550427	-289.043	0.0041228	0.0183	FALSE	FALSE	FALSE	9Y0Vrw	905.439	0.7496	outcome	TRUE	reported	textfile	0.120275	4.73054e-06	exposure	TRUE	reported	GCST90199635	textfile	7925	2	1	TRUE	NA	0.00263574	20.9382	20.3399
rs75223710	T	C	T	C	-0.219819	-252.422	0.0257673	0.025	FALSE	FALSE	FALSE	9Y0Vrw	393.283	0.521	outcome	TRUE	reported	textfile	0.0494675	8.84241e-06	exposure	TRUE	reported	GCST90199635	textfile	7925	2	1	TRUE	NA	0.00248548	19.7415	20.3399
rs61825638	T	C	T	C	0.130031	-57.2887	0.246402	0.2505	FALSE	FALSE	FALSE	9FZXid	144.91	0.6926	outcome	TRUE	reported	textfile	0.0171027	2.89497e-14	exposure	TRUE	reported	GCST90199636	textfile	8244	2	1	TRUE	NA	0.00696293	57.7908	33.9763
rs79435381	A	G	A	G	-0.166018	1.7956	0.0418438	0.0448	FALSE	FALSE	FALSE	9FZXid	266.891	0.9946	outcome	TRUE	reported	textfile	0.0368091	6.4752e-06	exposure	TRUE	reported	GCST90199636	textfile	8244	2	1	TRUE	NA	0.00246145	20.3374	33.9763
rs9988529	C	T	C	T	-0.180183	-87.6807	0.042129	0.0482	FALSE	FALSE	FALSE	9FZXid	267.74	0.7433	outcome	TRUE	reported	textfile	0.036929	1.06523e-06	exposure	TRUE	reported	GCST90199636	textfile	8244	2	1	TRUE	NA	0.0028794	23.8006	33.9763
rs10168931	A	G	A	G	0.123014	178.68	0.224014	0.2188	FALSE	FALSE	FALSE	Cg1V4R	132.724	0.1782	outcome	TRUE	reported	textfile	0.0183105	1.83992e-11	exposure	TRUE	reported	GCST90199637	textfile	7802	2	1	TRUE	NA	0.00575172	45.1229	29.4175
rs12070599	A	G	A	G	-0.0833283	229.16	0.31028	0.3061	FALSE	FALSE	FALSE	Cg1V4R	144.988	0.114	outcome	TRUE	reported	textfile	0.0173446	1.55314e-06	exposure	TRUE	reported	GCST90199637	textfile	7802	2	1	TRUE	NA	0.00294963	23.0752	29.4175
rs79132971	A	C	A	C	0.132736	-106.356	0.0725952	0.0673	FALSE	FALSE	FALSE	Cg1V4R	237.849	0.6548	outcome	TRUE	reported	textfile	0.0296366	7.50724e-06	exposure	TRUE	reported	GCST90199637	textfile	7802	2	1	TRUE	NA	0.00256448	20.0544	29.4175
rs138201625	C	G	C	G	0.330102	-698.393	0.0129099	0.0152	FALSE	TRUE	FALSE	xuaYOx	557.33	0.2102	outcome	TRUE	reported	textfile	0.0688063	1.6062e-06	exposure	TRUE	reported	GCST90199638	textfile	8201	2	1	TRUE	NA	0.0027987	23.0109	44.1628
rs149344982	A	G	A	G	0.321236	521.62	0.0133024	0.0133	FALSE	FALSE	FALSE	xuaYOx	625.874	0.4046	outcome	TRUE	reported	textfile	0.0677323	2.10864e-06	exposure	TRUE	reported	GCST90199638	textfile	8201	2	1	TRUE	NA	0.00273527	22.488	44.1628
rs16840029	A	G	A	G	0.170339	-178.002	0.0445551	0.045	FALSE	FALSE	FALSE	xuaYOx	268.19	0.5069	outcome	TRUE	reported	textfile	0.0376776	6.15552e-06	exposure	TRUE	reported	GCST90199638	textfile	8201	2	1	TRUE	NA	0.00248607	20.4341	44.1628
rs1780318	T	A	T	A	0.448805	-95.4458	0.943146	0.9439	FALSE	TRUE	FALSE	xuaYOx	239.667	0.6905	outcome	TRUE	reported	textfile	0.0333781	3.24475e-41	exposure	TRUE	reported	GCST90199638	textfile	8201	2	1	TRUE	NA	0.0215702	180.753	44.1628
rs56704741	C	T	C	T	-0.104833	103.764	0.344183	0.3515	FALSE	FALSE	FALSE	xuaYOx	127.782	0.4168	outcome	TRUE	reported	textfile	0.0165102	2.15937e-10	exposure	TRUE	reported	GCST90199638	textfile	8201	2	1	TRUE	NA	0.00489209	40.3075	44.1628
rs6695630	G	C	G	C	-0.110939	142.236	0.12601	0.1267	FALSE	TRUE	FALSE	xuaYOx	168.804	0.3994	outcome	TRUE	reported	textfile	0.0235356	2.43304e-06	exposure	TRUE	reported	GCST90199638	textfile	8201	2	1	TRUE	NA	0.00270194	22.2132	44.1628
rs72650882	C	T	C	T	0.193643	138.243	0.0394383	0.0414	FALSE	FALSE	FALSE	xuaYOx	289.528	0.633	outcome	TRUE	reported	textfile	0.0400346	1.31888e-06	exposure	TRUE	reported	GCST90199638	textfile	8201	2	1	TRUE	NA	0.00284465	23.3898	44.1628
rs72852030	T	C	T	C	0.269297	70.214	0.0168581	0.0205	FALSE	FALSE	FALSE	xuaYOx	412.496	0.8648	outcome	TRUE	reported	textfile	0.0591747	5.34198e-06	exposure	TRUE	reported	GCST90199638	textfile	8201	2	1	TRUE	NA	0.002519	20.7055	44.1628
rs490379	C	A	C	A	-0.133215	-111.019	0.136264	0.1348	FALSE	FALSE	FALSE	pXg0QZ	160.408	0.4889	outcome	TRUE	reported	textfile	0.0219505	1.28793e-09	exposure	TRUE	reported	GCST90199639	textfile	8256	2	1	TRUE	NA	0.00444135	36.8224	209.396
rs61798917	A	G	A	G	0.0769112	-0.8889	0.382142	0.38	FALSE	FALSE	FALSE	pXg0QZ	112.449	0.9937	outcome	TRUE	reported	textfile	0.0155656	7.76861e-07	exposure	TRUE	reported	GCST90199639	textfile	8256	2	1	TRUE	NA	0.00294846	24.4086	209.396
rs7530513	A	G	A	G	0.397623	95.9903	0.50267	0.4927	FALSE	FALSE	FALSE	pXg0QZ	109.776	0.3819	outcome	TRUE	reported	textfile	0.0144873	7.70378e-166	exposure	TRUE	reported	GCST90199639	textfile	8256	2	1	TRUE	NA	0.0836136	753.118	209.396
rs7563086	T	C	T	C	0.14342	281.398	0.0697089	0.0793	FALSE	FALSE	FALSE	pXg0QZ	206.487	0.1729	outcome	TRUE	reported	textfile	0.0297498	1.42921e-06	exposure	TRUE	reported	GCST90199639	textfile	8256	2	1	TRUE	NA	0.00280712	23.2352	209.396
rs11260738	A	G	A	G	-0.0674824	-75.6026	0.508619	0.5146	FALSE	FALSE	FALSE	fBMemn	110.35	0.4933	outcome	TRUE	reported	textfile	0.014947	6.33838e-06	exposure	TRUE	reported	GCST90199640	textfile	8144	2	1	TRUE	NA	0.0024966	20.3782	271.124
rs11580678	T	G	T	G	-0.0749203	73.0712	0.329111	0.3234	FALSE	FALSE	FALSE	fBMemn	117.418	0.5337	outcome	TRUE	reported	textfile	0.0161818	3.65841e-06	exposure	TRUE	reported	GCST90199640	textfile	8144	2	1	TRUE	NA	0.00262522	21.4308	271.124
rs12145688	G	T	G	T	0.0783759	-84.9053	0.404815	0.4017	FALSE	FALSE	FALSE	fBMemn	114.734	0.4593	outcome	TRUE	reported	textfile	0.01516	2.34219e-07	exposure	TRUE	reported	GCST90199640	textfile	8144	2	1	TRUE	NA	0.00327119	26.7214	271.124
rs3737704	C	A	C	A	-0.450808	-0.1971	0.55384	0.567	FALSE	FALSE	FALSE	fBMemn	111.933	0.9986	outcome	TRUE	reported	textfile	0.0141416	1e-200	exposure	TRUE	reported	GCST90199640	textfile	8144	2	1	TRUE	NA	0.110938	1015.97	271.124
rs111273747	G	A	G	A	0.349979	389.241	0.010158	0.0115	FALSE	FALSE	FALSE	ei8qCb	577.577	0.5004	outcome	TRUE	reported	textfile	0.0761519	4.31095e-06	exposure	TRUE	reported	GCST90199641	textfile	7988	2	1	TRUE	NA	0.00263717	21.1161	20.8151
rs12092559	T	G	T	G	-0.106219	50.7095	0.118985	0.1096	FALSE	FALSE	FALSE	ei8qCb	181.518	0.78	outcome	TRUE	reported	textfile	0.0234488	5.9031e-06	exposure	TRUE	reported	GCST90199641	textfile	7988	2	1	TRUE	NA	0.00256219	20.5142	20.8151
rs12144476	C	T	C	T	0.222626	852.423	0.0264037	0.0287	FALSE	FALSE	FALSE	hzBkaG	361.284	0.0183	outcome	TRUE	reported	textfile	0.0482583	3.96485e-06	exposure	TRUE	reported	GCST90199642	textfile	8128	2	1	TRUE	NA	0.00261149	21.2765	81.6077
rs2744764	T	C	T	C	0.117358	289.924	0.0960564	0.0967	FALSE	FALSE	FALSE	hzBkaG	186.283	0.1196	outcome	TRUE	reported	textfile	0.0259235	5.98024e-06	exposure	TRUE	reported	GCST90199642	textfile	8128	2	1	TRUE	NA	0.00251513	20.4895	81.6077
rs3845611	G	T	G	T	-0.104901	88.9418	0.13437	0.133	FALSE	FALSE	FALSE	hzBkaG	165.008	0.5899	outcome	TRUE	reported	textfile	0.0226947	3.79543e-06	exposure	TRUE	reported	GCST90199642	textfile	8128	2	1	TRUE	NA	0.00262172	21.3601	81.6077
rs72688441	A	G	A	G	-0.603321	94.2762	0.0538338	0.0598	FALSE	FALSE	FALSE	hzBkaG	240.567	0.6951	outcome	TRUE	reported	textfile	0.0335227	2.04224e-72	exposure	TRUE	reported	GCST90199642	textfile	8128	2	1	TRUE	NA	0.0383234	323.826	81.6077
rs74995512	A	G	A	G	-0.331117	-524.477	0.0113902	0.0135	FALSE	FALSE	FALSE	hzBkaG	564.798	0.3531	outcome	TRUE	reported	textfile	0.0720991	4.37895e-06	exposure	TRUE	reported	GCST90199642	textfile	8128	2	1	TRUE	NA	0.00258818	21.0861	81.6077
rs2290258	C	A	C	A	0.124683	385.973	0.106372	0.102	FALSE	FALSE	FALSE	8w7hFa	199.017	0.05245	outcome	TRUE	reported	textfile	0.0274227	5.44905e-06	exposure	TRUE	reported	GCST90199643	textfile	6877	2	1	TRUE	NA	0.00299703	20.6665	20.2077
rs3132031	C	G	C	G	0.136212	23.3567	0.083724	0.0926	FALSE	TRUE	FALSE	8w7hFa	193.268	0.9038	outcome	TRUE	reported	textfile	0.0306465	8.80501e-06	exposure	TRUE	reported	GCST90199643	textfile	6877	2	1	TRUE	NA	0.00286434	19.7489	20.2077
rs115810418	T	A	T	A	0.173537	-209.6	0.0458835	0.0453	FALSE	TRUE	FALSE	x83UtA	266.632	0.4318	outcome	TRUE	reported	textfile	0.0370651	2.84155e-06	exposure	TRUE	reported	GCST90199644	textfile	8137	2	1	TRUE	NA	0.00268671	21.9153	20.7349
rs2628473	C	G	C	G	0.0753681	-88.2848	0.306775	0.3011	FALSE	TRUE	FALSE	x83UtA	121.959	0.4691	outcome	TRUE	reported	textfile	0.0169935	9.20294e-06	exposure	TRUE	reported	GCST90199644	textfile	8137	2	1	TRUE	NA	0.00241155	19.6654	20.7349
rs6669746	A	G	A	G	0.0701676	21.656	0.483722	0.4742	FALSE	FALSE	FALSE	x83UtA	110.937	0.8452	outcome	TRUE	reported	textfile	0.0154489	5.57445e-06	exposure	TRUE	reported	GCST90199644	textfile	8137	2	1	TRUE	NA	0.0025288	20.6239	20.7349
rs114371828	T	C	T	C	-0.267108	-911.366	0.0166605	0.0202	FALSE	FALSE	FALSE	tmVUdv	423.202	0.03128	outcome	TRUE	reported	textfile	0.0601557	8.98427e-06	exposure	TRUE	reported	GCST90199645	textfile	8200	2	1	TRUE	NA	0.00239863	19.7113	19.8579
rs1594297	A	G	A	G	0.224925	30.0379	0.974516	0.9719	FALSE	FALSE	FALSE	tmVUdv	381.452	0.9372	outcome	TRUE	reported	textfile	0.0505211	8.50366e-06	exposure	TRUE	reported	GCST90199645	textfile	8200	2	1	TRUE	NA	0.00241139	19.8164	19.8579
rs553719	C	T	C	T	0.147306	54.6486	0.937921	0.9423	FALSE	FALSE	FALSE	tmVUdv	273.705	0.8417	outcome	TRUE	reported	textfile	0.0328968	7.54079e-06	exposure	TRUE	reported	GCST90199645	textfile	8200	2	1	TRUE	NA	0.00243927	20.046	19.8579
rs3861695	T	C	T	C	-0.0760413	-72.2639	0.683305	0.6957	FALSE	FALSE	FALSE	bns7J5	118.128	0.5407	outcome	TRUE	reported	textfile	0.0169127	6.92059e-06	exposure	TRUE	reported	GCST90199646	textfile	8013	2	1	TRUE	NA	0.00251642	20.2099	23.5145
rs522708	G	A	G	A	-0.0822705	-100	0.283475	0.2764	FALSE	FALSE	FALSE	bns7J5	122.219	0.4132	outcome	TRUE	reported	textfile	0.0169917	1.28672e-06	exposure	TRUE	reported	GCST90199646	textfile	8013	2	1	TRUE	NA	0.0029171	23.4372	23.5145
rs72824920	C	T	C	T	0.192917	108.034	0.0442895	0.0471	FALSE	FALSE	FALSE	bns7J5	289.864	0.7094	outcome	TRUE	reported	textfile	0.0371937	2.13916e-07	exposure	TRUE	reported	GCST90199646	textfile	8013	2	1	TRUE	NA	0.0033462	26.8964	23.5145
rs10902695	T	C	T	C	-0.0834655	135.659	0.274212	0.2773	FALSE	FALSE	FALSE	5nVgNI	124.565	0.2761	outcome	TRUE	reported	textfile	0.018084	3.9229e-06	exposure	TRUE	reported	GCST90199647	textfile	7822	2	1	TRUE	NA	0.00271598	21.2968	20.8856
rs72793907	G	A	G	A	-0.274555	-310.088	0.0174664	0.0192	FALSE	FALSE	FALSE	5nVgNI	438.125	0.4791	outcome	TRUE	reported	textfile	0.0606691	6.02668e-06	exposure	TRUE	reported	GCST90199647	textfile	7822	2	1	TRUE	NA	0.00261138	20.4745	20.8856
rs219151	C	G	C	G	-0.0930985	216.554	0.803761	0.8005	FALSE	TRUE	FALSE	ImfwDf	137.511	0.1153	outcome	TRUE	reported	textfile	0.0192478	1.31914e-06	exposure	TRUE	reported	GCST90199648	textfile	8139	2	1	TRUE	NA	0.00286619	23.3893	21.8349
rs2800798	A	G	A	G	0.079919	-199.044	0.245431	0.2549	FALSE	FALSE	FALSE	ImfwDf	125.169	0.1118	outcome	TRUE	reported	textfile	0.0176597	6.02526e-06	exposure	TRUE	reported	GCST90199648	textfile	8139	2	1	TRUE	NA	0.00250998	20.4751	21.8349
rs28429046	T	A	T	A	0.0877134	-102.514	0.218221	0.2265	FALSE	TRUE	FALSE	ImfwDf	174.789	0.5575	outcome	TRUE	reported	textfile	0.0190478	4.12664e-06	exposure	TRUE	reported	GCST90199648	textfile	8139	2	1	TRUE	NA	0.00259861	21.2	21.8349
rs7536190	A	T	A	T	0.113912	134.256	0.886879	0.8832	FALSE	TRUE	FALSE	ImfwDf	175.719	0.4448	outcome	TRUE	reported	textfile	0.0241326	2.35583e-06	exposure	TRUE	reported	GCST90199648	textfile	8139	2	1	TRUE	NA	0.00273006	22.2753	21.8349
rs11121795	T	C	T	C	-0.178874	-82.7804	0.0377603	0.0424	FALSE	FALSE	FALSE	v1eHCZ	286.719	0.7728	outcome	TRUE	reported	textfile	0.0395199	6.00641e-06	exposure	TRUE	reported	GCST90199649	textfile	8134	2	1	TRUE	NA	0.00251227	20.4812	66.0178
rs112957492	C	T	C	T	-0.195795	164.317	0.338891	0.3317	FALSE	FALSE	FALSE	v1eHCZ	118.54	0.1657	outcome	TRUE	reported	textfile	0.0157253	1.38202e-35	exposure	TRUE	reported	GCST90199649	textfile	8134	2	1	TRUE	NA	0.0187026	154.988	66.0178
rs74988287	C	T	C	T	-0.366432	-796.483	0.0099395	0.0133	FALSE	FALSE	FALSE	v1eHCZ	620.364	0.1992	outcome	TRUE	reported	textfile	0.0770971	2.00554e-06	exposure	TRUE	reported	GCST90199649	textfile	8134	2	1	TRUE	NA	0.0027695	22.5842	66.0178
rs190002061	A	G	A	G	-0.265524	1058.33	0.0150532	0.0135	FALSE	FALSE	FALSE	a6z2c5	611.268	0.08339	outcome	TRUE	reported	textfile	0.058646	5.9667e-06	exposure	TRUE	reported	GCST90199650	textfile	8233	2	1	TRUE	NA	0.00248366	20.4939	20.3943
rs34380016	G	A	G	A	-0.0666468	-104.523	0.437266	0.4459	FALSE	FALSE	FALSE	a6z2c5	110.012	0.3421	outcome	TRUE	reported	textfile	0.0146285	5.21484e-06	exposure	TRUE	reported	GCST90199650	textfile	8233	2	1	TRUE	NA	0.00251482	20.7517	20.3943
rs62154332	T	C	T	C	0.118683	-217.809	0.0765673	0.0784	FALSE	FALSE	FALSE	a6z2c5	208.467	0.2961	outcome	TRUE	reported	textfile	0.0265768	7.98229e-06	exposure	TRUE	reported	GCST90199650	textfile	8233	2	1	TRUE	NA	0.00241637	19.9373	20.3943
rs12129379	T	G	T	G	0.0929219	117.549	0.17895	0.2022	FALSE	FALSE	FALSE	apLQY2	140.359	0.4023	outcome	TRUE	reported	textfile	0.0196733	2.32117e-06	exposure	TRUE	reported	GCST90199651	textfile	8279	2	1	TRUE	NA	0.00268742	22.3037	22.3037
rs2055570	G	A	G	A	-0.135106	-212.019	0.927349	0.9284	FALSE	FALSE	FALSE	XlJmBJ	234.73	0.3664	outcome	TRUE	reported	textfile	0.0304665	9.22546e-06	exposure	TRUE	reported	GCST90199652	textfile	8055	2	1	TRUE	NA	0.00243545	19.6606	19.6606
rs114128846	A	G	A	G	0.147692	-302.987	0.064399	0.0668	FALSE	FALSE	FALSE	8TsHPq	219.355	0.1672	outcome	TRUE	reported	textfile	0.031243	2.27645e-06	exposure	TRUE	reported	GCST90199653	textfile	8271	2	1	TRUE	NA	0.0026945	22.341	21.1834
rs2996477	C	T	C	T	0.131699	63.8112	0.924975	0.9016	FALSE	FALSE	FALSE	8TsHPq	198.637	0.748	outcome	TRUE	reported	textfile	0.0294263	7.62133e-06	exposure	TRUE	reported	GCST90199653	textfile	8271	2	1	TRUE	NA	0.00241593	20.0257	21.1834
rs72799346	T	G	T	G	-0.243234	-202.489	0.0217669	0.0231	FALSE	FALSE	FALSE	6gpR1k	395.725	0.6089	outcome	TRUE	reported	textfile	0.0539023	6.40691e-06	exposure	TRUE	reported	GCST90199654	textfile	7840	2	1	TRUE	NA	0.00259055	20.3574	20.3574
rs2291115	T	C	T	C	-0.0877537	-65.3558	0.188329	0.2018	FALSE	FALSE	FALSE	SCPgez	137.172	0.6338	outcome	TRUE	reported	textfile	0.0192477	5.13532e-06	exposure	TRUE	reported	GCST90199655	textfile	8255	2	1	TRUE	NA	0.00251168	20.7811	21.0235
rs6754181	C	T	C	T	0.0935486	-47.7797	0.840504	0.8344	FALSE	FALSE	FALSE	SCPgez	148.95	0.7484	outcome	TRUE	reported	textfile	0.0202835	3.98709e-06	exposure	TRUE	reported	GCST90199655	textfile	8255	2	1	TRUE	NA	0.00257012	21.2659	21.0235
rs4649261	G	A	G	A	0.0737226	-125.394	0.388522	0.3872	FALSE	FALSE	FALSE	ceOZmU	111.936	0.2626	outcome	TRUE	reported	textfile	0.0158935	3.50859e-06	exposure	TRUE	reported	GCST90199656	textfile	8242	2	1	TRUE	NA	0.00260374	21.5108	20.8994
rs492467	G	A	G	A	-0.0701385	-39.7064	0.400124	0.397	FALSE	FALSE	FALSE	ceOZmU	112.312	0.7237	outcome	TRUE	reported	textfile	0.0156135	7.05018e-06	exposure	TRUE	reported	GCST90199656	textfile	8242	2	1	TRUE	NA	0.00244241	20.1747	20.8994
rs55839541	A	G	A	G	0.101358	-218.747	0.139213	0.136	FALSE	FALSE	FALSE	ceOZmU	171.797	0.2029	outcome	TRUE	reported	textfile	0.0221088	4.55069e-06	exposure	TRUE	reported	GCST90199656	textfile	8242	2	1	TRUE	NA	0.00254359	21.0126	20.8994
rs142808012	T	A	T	A	0.267776	486.232	0.0149562	0.0174	FALSE	TRUE	FALSE	QA6P72	461.675	0.2923	outcome	TRUE	reported	textfile	0.059366	6.46449e-06	exposure	TRUE	reported	GCST90199658	textfile	8250	2	1	TRUE	NA	0.00246005	20.3405	20.3682
rs1955284	T	C	T	C	0.0830487	-259.857	0.807407	0.8004	FALSE	FALSE	FALSE	QA6P72	140.321	0.06404	outcome	TRUE	reported	textfile	0.0184612	6.84165e-06	exposure	TRUE	reported	GCST90199658	textfile	8250	2	1	TRUE	NA	0.00244697	20.2321	20.3682
rs4852728	A	C	A	C	-0.0864222	18.8038	0.178937	0.1845	FALSE	FALSE	FALSE	QA6P72	141.664	0.8944	outcome	TRUE	reported	textfile	0.0188155	4.36647e-06	exposure	TRUE	reported	GCST90199658	textfile	8250	2	1	TRUE	NA	0.00255068	21.0918	20.3682
rs72859389	C	A	C	A	0.132036	298.553	0.0611044	0.0575	FALSE	FALSE	FALSE	QA6P72	245.704	0.2243	outcome	TRUE	reported	textfile	0.029663	8.53929e-06	exposure	TRUE	reported	GCST90199658	textfile	8250	2	1	TRUE	NA	0.00239585	19.8084	20.3682
rs10789117	C	A	C	A	-0.0805466	186.147	0.341811	0.3427	FALSE	FALSE	FALSE	70KZ42	114.678	0.1045	outcome	TRUE	reported	textfile	0.0157387	3.09195e-07	exposure	TRUE	reported	GCST90199659	textfile	8260	2	1	TRUE	NA	0.00316083	26.1849	22.7209
rs13035306	T	C	T	C	-0.156036	201.831	0.05619	0.0533	FALSE	FALSE	FALSE	70KZ42	282.666	0.4752	outcome	TRUE	reported	textfile	0.0325815	1.67535e-06	exposure	TRUE	reported	GCST90199659	textfile	8260	2	1	TRUE	NA	0.002769	22.9299	22.7209
rs151115380	T	C	T	C	0.310888	-184.224	0.0130281	0.0183	FALSE	FALSE	FALSE	70KZ42	463.44	0.691	outcome	TRUE	reported	textfile	0.0661973	2.64817e-06	exposure	TRUE	reported	GCST90199659	textfile	8260	2	1	TRUE	NA	0.00266311	22.0507	22.7209
rs9436300	G	A	G	A	0.0754039	-1.0746	0.68347	0.6808	FALSE	FALSE	FALSE	70KZ42	118.174	0.9927	outcome	TRUE	reported	textfile	0.0169789	8.95281e-06	exposure	TRUE	reported	GCST90199659	textfile	8260	2	1	TRUE	NA	0.00238206	19.718	22.7209
rs2032969	A	G	A	G	-0.111093	-12.2945	0.106101	0.1199	FALSE	FALSE	FALSE	mSsjhE	172.626	0.9432	outcome	TRUE	reported	textfile	0.0248798	8.00062e-06	exposure	TRUE	reported	GCST90199660	textfile	8264	2	1	TRUE	NA	0.00240682	19.9331	20.4419
rs2745311	A	C	A	C	0.0702244	-140.115	0.535022	0.5303	FALSE	FALSE	FALSE	mSsjhE	117.888	0.2346	outcome	TRUE	reported	textfile	0.0154888	5.79093e-06	exposure	TRUE	reported	GCST90199660	textfile	8264	2	1	TRUE	NA	0.00248125	20.5511	20.4419
rs6753019	A	G	A	G	-0.0961117	-31.4577	0.837465	0.8265	FALSE	FALSE	FALSE	mSsjhE	149.816	0.8337	outcome	TRUE	reported	textfile	0.0210504	4.97633e-06	exposure	TRUE	reported	GCST90199660	textfile	8264	2	1	TRUE	NA	0.00251621	20.8414	20.4419
rs72710584	G	A	G	A	-0.105459	7.5648	0.140637	0.1423	FALSE	FALSE	FALSE	VykhKC	180.059	0.9665	outcome	TRUE	reported	textfile	0.0227622	3.60232e-06	exposure	TRUE	reported	GCST90199661	textfile	8171	2	1	TRUE	NA	0.00262014	21.4601	21.4601
rs144625636	T	C	T	C	0.317716	-41.5982	0.0136746	0.0123	FALSE	FALSE	FALSE	EDLpFZ	592.045	0.944	outcome	TRUE	reported	textfile	0.0716714	9.29501e-06	exposure	TRUE	reported	GCST90199663	textfile	7135	2	1	TRUE	NA	0.00274662	19.6456	20.5447
rs3767942	G	A	G	A	0.0875381	-97.8773	0.268484	0.2653	FALSE	FALSE	FALSE	EDLpFZ	127.742	0.4436	outcome	TRUE	reported	textfile	0.018901	3.632e-06	exposure	TRUE	reported	GCST90199663	textfile	7135	2	1	TRUE	NA	0.00299728	21.4439	20.5447
rs10802092	T	A	T	A	0.0695791	103.828	0.593586	0.5986	FALSE	TRUE	FALSE	kras2c	111.301	0.3509	outcome	TRUE	reported	textfile	0.0148237	2.68229e-06	exposure	TRUE	reported	GCST90199664	textfile	8235	2	1	TRUE	NA	0.00266821	22.0262	22.5184
rs13396369	T	C	T	C	0.0893767	12.5805	0.187179	0.1977	FALSE	FALSE	FALSE	kras2c	137.561	0.9271	outcome	TRUE	reported	textfile	0.0186298	1.60652e-06	exposure	TRUE	reported	GCST90199664	textfile	8235	2	1	TRUE	NA	0.00278713	23.0105	22.5184
rs139706814	G	A	G	A	-0.196608	-82.093	0.0328242	0.0388	FALSE	FALSE	FALSE	f0NVOy	299.442	0.784	outcome	TRUE	reported	textfile	0.0437219	6.89914e-06	exposure	TRUE	reported	GCST90199665	textfile	8148	2	1	TRUE	NA	0.00247558	20.2161	21.2163
rs35308250	C	A	C	A	0.0764696	202.794	0.292432	0.3072	FALSE	FALSE	FALSE	f0NVOy	121.634	0.09547	outcome	TRUE	reported	textfile	0.0169105	6.12521e-06	exposure	TRUE	reported	GCST90199665	textfile	8148	2	1	TRUE	NA	0.00250337	20.4436	21.2163
rs62127223	A	G	A	G	-0.136176	-36.9998	0.0820923	0.0915	FALSE	FALSE	FALSE	f0NVOy	193.412	0.8483	outcome	TRUE	reported	textfile	0.0283979	1.62445e-06	exposure	TRUE	reported	GCST90199665	textfile	8148	2	1	TRUE	NA	0.00281419	22.9891	21.2163
rs10157929	G	C	G	C	0.101191	-78.4732	0.139648	0.1457	FALSE	TRUE	FALSE	H2jLdv	154.235	0.6109	outcome	TRUE	reported	textfile	0.0219394	3.98265e-06	exposure	TRUE	reported	GCST90199666	textfile	8256	2	1	TRUE	NA	0.00257008	21.2681	20.9843
rs114684303	A	C	A	C	-0.326277	464.716	0.0122771	0.0184	FALSE	FALSE	FALSE	H2jLdv	528.504	0.3792	outcome	TRUE	reported	textfile	0.0685956	1.96945e-06	exposure	TRUE	reported	GCST90199666	textfile	8256	2	1	TRUE	NA	0.00273289	22.6191	20.9843
rs13386197	G	C	G	C	0.150287	-94.5412	0.0520528	0.0529	FALSE	TRUE	FALSE	H2jLdv	293.659	0.7475	outcome	TRUE	reported	textfile	0.033948	9.55699e-06	exposure	TRUE	reported	GCST90199666	textfile	8256	2	1	TRUE	NA	0.00236818	19.5934	20.9843
rs17569868	C	A	C	A	0.0839015	191.02	0.211224	0.2078	FALSE	FALSE	FALSE	H2jLdv	137.313	0.1642	outcome	TRUE	reported	textfile	0.0186144	6.56434e-06	exposure	TRUE	reported	GCST90199666	textfile	8256	2	1	TRUE	NA	0.00245473	20.3112	20.9843
rs1799822	G	A	G	A	0.084205	280.57	0.22902	0.2186	FALSE	FALSE	FALSE	H2jLdv	132.687	0.03447	outcome	TRUE	reported	textfile	0.0181362	3.43522e-06	exposure	TRUE	reported	GCST90199666	textfile	8256	2	1	TRUE	NA	0.00260424	21.5515	20.9843
rs2167534	A	G	A	G	-0.0774604	-96.701	0.310582	0.3147	FALSE	FALSE	FALSE	H2jLdv	133.229	0.4679	outcome	TRUE	reported	textfile	0.0172303	6.9379e-06	exposure	TRUE	reported	GCST90199666	textfile	8256	2	1	TRUE	NA	0.00244198	20.2055	20.9843
rs72696241	A	G	A	G	0.0788913	-234.966	0.276009	0.2825	FALSE	FALSE	FALSE	H2jLdv	126.796	0.06387	outcome	TRUE	reported	textfile	0.0170751	3.83246e-06	exposure	TRUE	reported	GCST90199666	textfile	8256	2	1	TRUE	NA	0.00257894	21.3416	20.9843
rs55769487	T	C	T	C	0.0923657	212.457	0.152674	0.1638	FALSE	FALSE	FALSE	FspUuo	148.286	0.1519	outcome	TRUE	reported	textfile	0.0199838	3.79984e-06	exposure	TRUE	reported	GCST90199667	textfile	8167	2	1	TRUE	NA	0.00260896	21.3579	65.2055
rs72692616	A	G	A	G	-0.333531	28.2663	0.0535583	0.0627	FALSE	FALSE	FALSE	FspUuo	239.062	0.9059	outcome	TRUE	reported	textfile	0.0319348	1.55926e-25	exposure	TRUE	reported	GCST90199667	textfile	8167	2	1	TRUE	NA	0.0131801	109.053	65.2055
rs2185152	T	C	T	C	-0.4316	73.034	0.30837	0.3018	FALSE	FALSE	FALSE	e3BeQf	119.935	0.5426	outcome	TRUE	reported	textfile	0.0153412	3.83431e-174	exposure	TRUE	reported	GCST90199668	textfile	8242	2	1	TRUE	NA	0.0876171	791.296	405.927
rs75690409	G	A	G	A	0.265713	325.655	0.0166198	0.0212	FALSE	FALSE	FALSE	e3BeQf	429.518	0.4483	outcome	TRUE	reported	textfile	0.0585954	5.76827e-06	exposure	TRUE	reported	GCST90199668	textfile	8242	2	1	TRUE	NA	0.00248876	20.5586	405.927
rs1839212	A	G	A	G	0.217408	166.083	0.0267879	0.034	FALSE	FALSE	FALSE	fQhwhu	355.388	0.6403	outcome	TRUE	reported	textfile	0.0465305	2.97752e-06	exposure	TRUE	reported	GCST90199669	textfile	8262	2	1	TRUE	NA	0.00263539	21.8258	21.1492
rs61765007	A	G	A	G	-0.261156	660.133	0.0168485	0.0149	FALSE	FALSE	FALSE	fQhwhu	540.687	0.2221	outcome	TRUE	reported	textfile	0.0577114	6.03371e-06	exposure	TRUE	reported	GCST90199669	textfile	8262	2	1	TRUE	NA	0.00247239	20.4725	21.1492
rs114028922	C	G	C	G	0.163864	-239.774	0.0527863	0.0637	FALSE	TRUE	FALSE	HnJDOl	234.077	0.3057	outcome	TRUE	reported	textfile	0.034701	2.3335e-06	exposure	TRUE	reported	GCST90199670	textfile	8213	2	1	TRUE	NA	0.00270772	22.2935	22.2935
rs2809969	C	T	C	T	-0.0696477	-214.793	0.527785	0.5305	FALSE	FALSE	FALSE	XUILx9	111.145	0.05329	outcome	TRUE	reported	textfile	0.0152303	4.80833e-06	exposure	TRUE	reported	GCST90199672	textfile	8181	2	1	TRUE	NA	0.00254966	20.9069	21.1181
rs4953634	C	T	C	T	-0.14883	-416.192	0.0551434	0.0635	FALSE	FALSE	FALSE	XUILx9	239.36	0.08208	outcome	TRUE	reported	textfile	0.0330522	6.70402e-06	exposure	TRUE	reported	GCST90199672	textfile	8181	2	1	TRUE	NA	0.00247229	20.2709	21.1181
rs647667	C	T	C	T	0.154413	157.539	0.0593252	0.0639	FALSE	FALSE	FALSE	XUILx9	240.249	0.512	outcome	TRUE	reported	textfile	0.032158	1.57324e-06	exposure	TRUE	reported	GCST90199672	textfile	8181	2	1	TRUE	NA	0.00281035	23.0507	21.1181
rs72680272	A	G	A	G	-0.375643	-1095.63	0.00830054	0.0092	FALSE	FALSE	FALSE	XUILx9	748.576	0.1433	outcome	TRUE	reported	textfile	0.0834787	6.79963e-06	exposure	TRUE	reported	GCST90199672	textfile	8181	2	1	TRUE	NA	0.00246899	20.2438	21.1181
rs10494157	A	G	A	G	-0.0929436	74.0314	0.130411	0.1322	FALSE	FALSE	FALSE	6feVA0	166.136	0.6559	outcome	TRUE	reported	textfile	0.0200791	3.6767e-06	exposure	TRUE	reported	GCST90199673	textfile	8228	2	1	TRUE	NA	0.00259733	21.4213	21.23
rs12049195	A	G	A	G	-0.0676001	158.748	0.530054	0.5393	FALSE	FALSE	FALSE	6feVA0	113.511	0.162	outcome	TRUE	reported	textfile	0.013428	4.79693e-07	exposure	TRUE	reported	GCST90199673	textfile	8228	2	1	TRUE	NA	0.00307073	25.3377	21.23
rs1807334	A	G	A	G	0.0626868	7.1505	0.39813	0.4026	FALSE	FALSE	FALSE	6feVA0	110.264	0.9483	outcome	TRUE	reported	textfile	0.0137327	4.99998e-06	exposure	TRUE	reported	GCST90199673	textfile	8228	2	1	TRUE	NA	0.00252608	20.8322	21.23
rs6428823	T	C	T	C	-0.0632887	20.4257	0.55575	0.5653	FALSE	FALSE	FALSE	6feVA0	111.458	0.8546	outcome	TRUE	reported	textfile	0.0136504	3.54539e-06	exposure	TRUE	reported	GCST90199673	textfile	8228	2	1	TRUE	NA	0.00260576	21.491	21.23
rs75561083	T	C	T	C	0.242916	-1283.61	0.0154268	0.0194	FALSE	FALSE	FALSE	6feVA0	521.244	0.01379	outcome	TRUE	reported	textfile	0.054521	8.37117e-06	exposure	TRUE	reported	GCST90199673	textfile	8228	2	1	TRUE	NA	0.00240682	19.8463	21.23
rs76768009	A	G	A	G	-0.157937	-52.2838	0.0366166	0.0382	FALSE	FALSE	FALSE	6feVA0	294.806	0.8592	outcome	TRUE	reported	textfile	0.0356743	9.54667e-06	exposure	TRUE	reported	GCST90199673	textfile	8228	2	1	TRUE	NA	0.00237645	19.5953	21.23
rs76895520	A	G	A	G	-0.209452	177.865	0.0212325	0.0262	FALSE	FALSE	FALSE	6feVA0	390.64	0.6489	outcome	TRUE	reported	textfile	0.0467287	7.38458e-06	exposure	TRUE	reported	GCST90199673	textfile	8228	2	1	TRUE	NA	0.00243584	20.0861	21.23
rs1202578	C	T	C	T	0.0731406	173.415	0.680472	0.6739	FALSE	FALSE	FALSE	PN4F7w	116.904	0.138	outcome	TRUE	reported	textfile	0.0159922	4.79593e-06	exposure	TRUE	reported	GCST90199674	textfile	8235	2	1	TRUE	NA	0.00253358	20.912	22.0421
rs1532133	T	C	T	C	0.0760915	-142.832	0.596884	0.5922	FALSE	FALSE	FALSE	PN4F7w	114.378	0.2117	outcome	TRUE	reported	textfile	0.015638	1.13986e-06	exposure	TRUE	reported	GCST90199674	textfile	8235	2	1	TRUE	NA	0.00286681	23.6703	22.0421
rs78085499	T	C	T	C	-0.211076	655.282	0.0268595	0.0304	FALSE	FALSE	FALSE	PN4F7w	416.463	0.1156	outcome	TRUE	reported	textfile	0.04588	4.21265e-06	exposure	TRUE	reported	GCST90199674	textfile	8235	2	1	TRUE	NA	0.00256361	21.1605	22.0421
rs79142871	A	G	A	G	0.26564	641.546	0.0181089	0.0243	FALSE	FALSE	FALSE	PN4F7w	422.546	0.1289	outcome	TRUE	reported	textfile	0.0560876	2.17794e-06	exposure	TRUE	reported	GCST90199674	textfile	8235	2	1	TRUE	NA	0.00271649	22.4258	22.0421
rs34544263	G	A	G	A	0.0949334	24.8315	0.156	0.1558	FALSE	FALSE	FALSE	vl5tDc	163.846	0.8795	outcome	TRUE	reported	textfile	0.0196998	1.44274e-06	exposure	TRUE	reported	GCST90199675	textfile	8265	2	1	TRUE	NA	0.0028019	23.2172	22.391
rs76205147	A	G	A	G	0.157438	651.26	0.0473369	0.048	FALSE	FALSE	FALSE	vl5tDc	344.812	0.05893	outcome	TRUE	reported	textfile	0.0338988	3.4115e-06	exposure	TRUE	reported	GCST90199675	textfile	8265	2	1	TRUE	NA	0.00260301	21.5648	22.391
rs140591764	T	C	T	C	-0.477597	-952.975	0.00599357	0.0115	FALSE	FALSE	FALSE	J7clsk	710.874	0.1801	outcome	TRUE	reported	textfile	0.0988554	1.35664e-06	exposure	TRUE	reported	GCST90199678	textfile	8125	2	1	TRUE	NA	0.00286453	23.3354	21.707
rs151096450	T	G	T	G	-0.106532	204.863	0.116202	0.1127	FALSE	FALSE	FALSE	J7clsk	180.961	0.2576	outcome	TRUE	reported	textfile	0.0237717	7.41373e-06	exposure	TRUE	reported	GCST90199678	textfile	8125	2	1	TRUE	NA	0.00246572	20.0786	21.707
rs7593862	C	T	C	T	0.0884833	-88.2801	0.287106	0.2873	FALSE	FALSE	FALSE	mj0Srz	119.501	0.4601	outcome	TRUE	reported	textfile	0.0192158	4.13035e-06	exposure	TRUE	reported	GCST90199679	textfile	6496	2	1	TRUE	NA	0.00325345	21.1969	21.1969
rs28415528	A	G	A	G	-0.119396	105.902	0.317791	0.3169	FALSE	FALSE	FALSE	Wk6TbS	117.123	0.3659	outcome	TRUE	reported	textfile	0.0162643	2.12024e-13	exposure	TRUE	reported	GCST90199680	textfile	8182	2	1	TRUE	NA	0.00654332	53.8769	37.3835
rs380155	T	C	T	C	-0.0732844	22.1508	0.373797	0.3904	FALSE	FALSE	FALSE	Wk6TbS	114.407	0.8465	outcome	TRUE	reported	textfile	0.016032	4.85125e-06	exposure	TRUE	reported	GCST90199680	textfile	8182	2	1	TRUE	NA	0.0025473	20.8901	37.3835
rs13384756	T	C	T	C	-0.222042	169.862	0.22539	0.2196	FALSE	FALSE	FALSE	K9wO6A	132.683	0.2005	outcome	TRUE	reported	textfile	0.0183336	9.21015e-34	exposure	TRUE	reported	GCST90199681	textfile	8224	2	1	TRUE	NA	0.0175232	146.646	63.8489
rs188077378	A	G	A	G	-0.188731	203.598	0.0449171	0.0427	FALSE	FALSE	FALSE	K9wO6A	276.837	0.4621	outcome	TRUE	reported	textfile	0.0376106	5.22012e-07	exposure	TRUE	reported	GCST90199681	textfile	8224	2	1	TRUE	NA	0.0030525	25.1745	63.8489
rs76963882	C	T	C	T	0.0744623	23.8964	0.304345	0.2972	FALSE	FALSE	FALSE	K9wO6A	122.524	0.8454	outcome	TRUE	reported	textfile	0.0167632	8.91236e-06	exposure	TRUE	reported	GCST90199681	textfile	8224	2	1	TRUE	NA	0.00239351	19.7267	63.8489
rs12726652	A	G	A	G	-0.0844405	-45.0131	0.201091	0.2143	FALSE	FALSE	FALSE	QZAaj8	137.05	0.7426	outcome	TRUE	reported	textfile	0.0186944	6.27565e-06	exposure	TRUE	reported	GCST90199682	textfile	7998	2	1	TRUE	NA	0.00254443	20.3972	20.9455
rs145449041	C	T	C	T	0.390038	928.06	0.00789672	0.0134	FALSE	FALSE	FALSE	QZAaj8	617.822	0.1331	outcome	TRUE	reported	textfile	0.0861107	5.91258e-06	exposure	TRUE	reported	GCST90199682	textfile	7998	2	1	TRUE	NA	0.00255862	20.5112	20.9455
rs149152049	A	C	A	C	-0.281055	430.488	0.0157189	0.0222	FALSE	FALSE	FALSE	QZAaj8	408.643	0.2921	outcome	TRUE	reported	textfile	0.0612479	4.45782e-06	exposure	TRUE	reported	GCST90199682	textfile	7998	2	1	TRUE	NA	0.00262589	21.0519	20.9455
rs17011873	C	T	C	T	-0.0849946	305.294	0.21935	0.2117	FALSE	FALSE	FALSE	QZAaj8	134.596	0.02332	outcome	TRUE	reported	textfile	0.0183847	3.78013e-06	exposure	TRUE	reported	GCST90199682	textfile	7998	2	1	TRUE	NA	0.0026652	21.3679	20.9455
rs6736866	G	C	G	C	-0.0830696	215.959	0.230629	0.2235	FALSE	TRUE	FALSE	QZAaj8	131.197	0.09975	outcome	TRUE	reported	textfile	0.017955	3.71801e-06	exposure	TRUE	reported	GCST90199682	textfile	7998	2	1	TRUE	NA	0.00266914	21.3996	20.9455
rs11889711	T	C	T	C	-0.0719998	-10.5565	0.620089	0.6257	FALSE	FALSE	FALSE	q0WBn6	112.613	0.9253	outcome	TRUE	reported	textfile	0.0157071	4.56382e-06	exposure	TRUE	reported	GCST90199683	textfile	8208	2	1	TRUE	NA	0.00255342	21.007	21.2549
rs1479	G	T	G	T	0.0905519	134.411	0.197771	0.2204	FALSE	FALSE	FALSE	q0WBn6	133.205	0.313	outcome	TRUE	reported	textfile	0.0192077	2.42479e-06	exposure	TRUE	reported	GCST90199683	textfile	8208	2	1	TRUE	NA	0.00270043	22.2197	21.2549
rs2999546	T	G	T	G	0.0721966	-154.687	0.637541	0.6354	FALSE	FALSE	FALSE	q0WBn6	113.306	0.1722	outcome	TRUE	reported	textfile	0.0158469	5.2164e-06	exposure	TRUE	reported	GCST90199683	textfile	8208	2	1	TRUE	NA	0.00252238	20.751	21.2549
rs4584428	T	G	T	G	0.109808	14.4637	0.11603	0.1308	FALSE	FALSE	FALSE	q0WBn6	168.454	0.9316	outcome	TRUE	reported	textfile	0.0239353	4.48109e-06	exposure	TRUE	reported	GCST90199683	textfile	8208	2	1	TRUE	NA	0.00255765	21.0419	21.2549
rs75445316	T	C	T	C	0.241198	530.745	0.024875	0.0241	FALSE	FALSE	FALSE	YKBwtC	468.575	0.2573	outcome	TRUE	reported	textfile	0.049473	1.0862e-06	exposure	TRUE	reported	GCST90199684	textfile	8212	2	1	TRUE	NA	0.00288607	23.7632	23.7632
rs113718400	A	C	A	C	-0.278095	-27.283	0.0198899	0.0277	FALSE	FALSE	FALSE	utugct	445.636	0.9512	outcome	TRUE	reported	textfile	0.0628536	9.66753e-06	exposure	TRUE	reported	GCST90199685	textfile	6378	2	1	TRUE	NA	0.00305992	19.57	20.665
rs17035713	G	A	G	A	-0.176168	-103.722	0.0555824	0.0645	FALSE	FALSE	FALSE	utugct	242.969	0.6695	outcome	TRUE	reported	textfile	0.0391241	6.70697e-06	exposure	TRUE	reported	GCST90199685	textfile	6378	2	1	TRUE	NA	0.00316886	20.2689	20.665
rs77599553	A	T	A	T	-0.26624	-91.3934	0.024663	0.0277	FALSE	TRUE	FALSE	utugct	381.18	0.8105	outcome	TRUE	reported	textfile	0.0570875	3.10541e-06	exposure	TRUE	reported	GCST90199685	textfile	6378	2	1	TRUE	NA	0.00339861	21.7434	20.665
rs952263	T	G	T	G	0.0960714	-353.503	0.231638	0.2369	FALSE	FALSE	FALSE	utugct	128.076	0.005778	outcome	TRUE	reported	textfile	0.0209226	4.39555e-06	exposure	TRUE	reported	GCST90199685	textfile	6378	2	1	TRUE	NA	0.00329488	21.0776	20.665
rs1878503	A	G	A	G	0.0695737	346.263	0.46355	0.4593	FALSE	FALSE	FALSE	KQh2dg	109.789	0.001611	outcome	TRUE	reported	textfile	0.0155972	8.17115e-06	exposure	TRUE	reported	GCST90199686	textfile	8153	2	1	TRUE	NA	0.00243456	19.8925	21.2866
rs6664713	A	C	A	C	0.221278	-247.952	0.0247598	0.0297	FALSE	FALSE	FALSE	KQh2dg	372.218	0.5053	outcome	TRUE	reported	textfile	0.0497353	8.6224e-06	exposure	TRUE	reported	GCST90199686	textfile	8153	2	1	TRUE	NA	0.00242201	19.7898	21.2866
rs80346659	C	G	C	G	-0.223208	-90.8958	0.0253623	0.0286	FALSE	TRUE	FALSE	KQh2dg	353.616	0.7971	outcome	TRUE	reported	textfile	0.0489983	5.22784e-06	exposure	TRUE	reported	GCST90199686	textfile	8153	2	1	TRUE	NA	0.00253884	20.7468	21.2866
rs9432398	G	A	G	A	0.221475	-140.66	0.0316989	0.0388	FALSE	FALSE	FALSE	KQh2dg	293.683	0.632	outcome	TRUE	reported	textfile	0.0445422	6.61795e-07	exposure	TRUE	reported	GCST90199686	textfile	8153	2	1	TRUE	NA	0.00302325	24.7172	21.2866
rs11126412	T	A	T	A	0.0812665	192.066	0.222311	0.2165	FALSE	TRUE	FALSE	UE5ANj	133.113	0.1491	outcome	TRUE	reported	textfile	0.0182574	8.54089e-06	exposure	TRUE	reported	GCST90199687	textfile	8151	2	1	TRUE	NA	0.00242482	19.8079	20.4647
rs647667	C	T	C	T	0.144169	157.539	0.0591665	0.0639	FALSE	FALSE	FALSE	UE5ANj	240.249	0.512	outcome	TRUE	reported	textfile	0.0324617	8.94643e-06	exposure	TRUE	reported	GCST90199687	textfile	8151	2	1	TRUE	NA	0.00241402	19.7194	20.4647
rs75194109	C	T	C	T	-0.397999	-658.52	0.00818764	0.0103	FALSE	FALSE	FALSE	UE5ANj	779.874	0.3985	outcome	TRUE	reported	textfile	0.0851016	2.9145e-06	exposure	TRUE	reported	GCST90199687	textfile	8151	2	1	TRUE	NA	0.00267617	21.8666	20.4647
rs112816924	T	C	T	C	0.275875	-205.529	0.0153734	0.0224	FALSE	FALSE	FALSE	Xa2xY1	454.884	0.6514	outcome	TRUE	reported	textfile	0.0608934	5.8859e-06	exposure	TRUE	reported	GCST90199688	textfile	8250	2	1	TRUE	NA	0.00248171	20.5201	22.1523
rs1890452	A	G	A	G	-0.0770614	71.028	0.337406	0.3087	FALSE	FALSE	FALSE	Xa2xY1	122.347	0.5615	outcome	TRUE	reported	textfile	0.0157164	9.42707e-07	exposure	TRUE	reported	GCST90199688	textfile	8250	2	1	TRUE	NA	0.00290569	24.036	22.1523
rs75446748	C	T	C	T	-0.100817	-64.7474	0.142724	0.1595	FALSE	FALSE	FALSE	Xa2xY1	170.625	0.7043	outcome	TRUE	reported	textfile	0.0215403	2.86322e-06	exposure	TRUE	reported	GCST90199688	textfile	8250	2	1	TRUE	NA	0.00264825	21.9007	22.1523
rs115887046	C	T	C	T	-0.206093	173.542	0.0330149	0.0359	FALSE	FALSE	FALSE	rKvS8B	307.227	0.5722	outcome	TRUE	reported	textfile	0.046384	8.8635e-06	exposure	TRUE	reported	GCST90199689	textfile	7158	2	1	TRUE	NA	0.00275044	19.7364	20.746
rs13405102	G	A	G	A	0.0780611	160.427	0.467103	0.477	FALSE	FALSE	FALSE	rKvS8B	109.991	0.1447	outcome	TRUE	reported	textfile	0.0171532	5.34361e-06	exposure	TRUE	reported	GCST90199689	textfile	7158	2	1	TRUE	NA	0.00288491	20.7042	20.746
rs73918203	A	G	A	G	-0.179866	329.611	0.0496689	0.0512	FALSE	FALSE	FALSE	rKvS8B	281.503	0.2416	outcome	TRUE	reported	textfile	0.0388237	3.60609e-06	exposure	TRUE	reported	GCST90199689	textfile	7158	2	1	TRUE	NA	0.00298959	21.4577	20.746
rs79407744	A	G	A	G	0.360499	194.148	0.0115007	0.0135	FALSE	FALSE	FALSE	rKvS8B	582.895	0.7391	outcome	TRUE	reported	textfile	0.0784962	4.37829e-06	exposure	TRUE	reported	GCST90199689	textfile	7158	2	1	TRUE	NA	0.00293793	21.0858	20.746
rs9784059	T	C	T	C	-0.148526	72.7512	0.0557718	0.0518	FALSE	FALSE	FALSE	vZAqt5	248.032	0.7693	outcome	TRUE	reported	textfile	0.0325498	5.04212e-06	exposure	TRUE	reported	GCST90199690	textfile	8239	2	1	TRUE	NA	0.0025208	20.8163	20.8163
rs140416084	A	G	A	G	-0.12314	-363.005	0.105825	0.1032	FALSE	FALSE	FALSE	lU3tLr	187.808	0.05325	outcome	TRUE	reported	textfile	0.0242476	3.80516e-07	exposure	TRUE	reported	GCST90199691	textfile	8226	2	1	TRUE	NA	0.00312545	25.7843	22.4543
rs149464341	T	G	T	G	-0.367016	-651.125	0.00870465	0.0124	FALSE	FALSE	FALSE	lU3tLr	576.008	0.2583	outcome	TRUE	reported	textfile	0.0807331	5.46633e-06	exposure	TRUE	reported	GCST90199691	textfile	8226	2	1	TRUE	NA	0.00250604	20.6615	22.4543
rs56407361	T	C	T	C	0.143585	-95.6529	0.0585443	0.0798	FALSE	FALSE	FALSE	lU3tLr	215.06	0.6565	outcome	TRUE	reported	textfile	0.0313911	4.78341e-06	exposure	TRUE	reported	GCST90199691	textfile	8226	2	1	TRUE	NA	0.00253696	20.917	22.4543
rs12131960	A	T	A	T	0.0839684	141.287	0.270845	0.262	FALSE	TRUE	FALSE	siJM2R	130.464	0.2788	outcome	TRUE	reported	textfile	0.0187574	7.58644e-06	exposure	TRUE	reported	GCST90199692	textfile	7125	2	1	TRUE	NA	0.00280467	20.0339	20.9191
rs13391525	G	C	G	C	-0.102419	410.164	0.162856	0.1624	FALSE	TRUE	FALSE	siJM2R	147.791	0.005515	outcome	TRUE	reported	textfile	0.0224149	4.89518e-06	exposure	TRUE	reported	GCST90199692	textfile	7125	2	1	TRUE	NA	0.00292167	20.8721	20.9191
rs79981355	C	T	C	T	-0.12161	-120.567	0.11165	0.1181	FALSE	FALSE	FALSE	siJM2R	180.41	0.5039	outcome	TRUE	reported	textfile	0.0260117	2.93676e-06	exposure	TRUE	reported	GCST90199692	textfile	7125	2	1	TRUE	NA	0.00305834	21.8514	20.9191
rs28415528	A	G	A	G	-0.209871	105.902	0.317899	0.3169	FALSE	FALSE	FALSE	trdLFo	117.123	0.3659	outcome	TRUE	reported	textfile	0.016024	3.41299e-39	exposure	TRUE	reported	GCST90199693	textfile	8239	2	1	TRUE	NA	0.0203957	171.497	171.497
rs144275620	T	C	T	C	0.35433	857.23	0.0101946	0.0115	FALSE	FALSE	FALSE	89hkSc	598.442	0.152	outcome	TRUE	reported	textfile	0.0790411	7.36518e-06	exposure	TRUE	reported	GCST90199695	textfile	7518	2	1	TRUE	NA	0.00266593	20.0907	20.6176
rs6701658	G	A	G	A	-0.155143	451.686	0.0589528	0.0623	FALSE	FALSE	FALSE	89hkSc	228.876	0.04844	outcome	TRUE	reported	textfile	0.0337346	4.24655e-06	exposure	TRUE	reported	GCST90199695	textfile	7518	2	1	TRUE	NA	0.00280537	21.1445	20.6176
rs1594297	A	G	A	G	0.243317	30.0379	0.974151	0.9719	FALSE	FALSE	FALSE	8GM5pR	381.452	0.9372	outcome	TRUE	reported	textfile	0.0498295	1.04486e-06	exposure	TRUE	reported	GCST90199696	textfile	8272	2	1	TRUE	NA	0.00287416	23.8378	22.0637
rs4848147	A	G	A	G	-0.0712734	27.7812	0.377018	0.3776	FALSE	FALSE	FALSE	8GM5pR	117.329	0.8128	outcome	TRUE	reported	textfile	0.0158212	6.63993e-06	exposure	TRUE	reported	GCST90199696	textfile	8272	2	1	TRUE	NA	0.00244738	20.2895	22.0637
rs1126743	A	G	A	G	0.136271	-16.6726	0.791893	0.7788	FALSE	FALSE	FALSE	nUualG	133.845	0.9009	outcome	TRUE	reported	textfile	0.0185101	1.81245e-13	exposure	TRUE	reported	GCST90199697	textfile	8240	2	1	TRUE	NA	0.00653454	54.1856	30.7253
rs2351032	A	G	A	G	-0.0714967	34.172	0.478607	0.4745	FALSE	FALSE	FALSE	nUualG	111.228	0.7587	outcome	TRUE	reported	textfile	0.0151331	2.3065e-06	exposure	TRUE	reported	GCST90199697	textfile	8240	2	1	TRUE	NA	0.00270156	22.3157	30.7253
rs3123536	T	C	T	C	0.126379	-40.67	0.89625	0.9025	FALSE	FALSE	FALSE	nUualG	183.978	0.825	outcome	TRUE	reported	textfile	0.0245728	2.7033e-07	exposure	TRUE	reported	GCST90199697	textfile	8240	2	1	TRUE	NA	0.00319979	26.4445	30.7253
rs6719212	A	G	A	G	-0.0668909	-4.1654	0.536605	0.5335	FALSE	FALSE	FALSE	nUualG	110.301	0.9699	outcome	TRUE	reported	textfile	0.0149722	7.90801e-06	exposure	TRUE	reported	GCST90199697	textfile	8240	2	1	TRUE	NA	0.00241649	19.9553	30.7253
rs623898	G	A	G	A	0.0978518	119.944	0.14762	0.1472	FALSE	FALSE	FALSE	oFta5N	155.07	0.4392	outcome	TRUE	reported	textfile	0.0218005	7.17206e-06	exposure	TRUE	reported	GCST90199698	textfile	8243	2	1	TRUE	NA	0.00243814	20.1418	21.1794
rs75005157	G	A	G	A	0.440409	36.7578	0.00686096	0.0153	FALSE	FALSE	FALSE	oFta5N	567.748	0.9484	outcome	TRUE	reported	textfile	0.0934244	2.42821e-06	exposure	TRUE	reported	GCST90199698	textfile	8243	2	1	TRUE	NA	0.00268867	22.217	21.1794
rs112705243	A	G	A	G	0.376056	-193.097	0.00981976	0.0148	FALSE	FALSE	FALSE	FF4Nlx	602.229	0.7485	outcome	TRUE	reported	textfile	0.0783431	1.58577e-06	exposure	TRUE	reported	GCST90199699	textfile	8085	2	1	TRUE	NA	0.00284176	23.0354	23.0354
rs10788817	G	C	G	C	0.107101	-63.0621	0.601933	0.5997	FALSE	TRUE	FALSE	S6B2MJ	111.18	0.5706	outcome	TRUE	reported	textfile	0.0152709	2.3263e-12	exposure	TRUE	reported	GCST90199700	textfile	8206	2	1	TRUE	NA	0.00595842	49.1759	35.4622
rs78085499	T	C	T	C	-0.214162	655.282	0.0269545	0.0304	FALSE	FALSE	FALSE	S6B2MJ	416.463	0.1156	outcome	TRUE	reported	textfile	0.0459171	3.09984e-06	exposure	TRUE	reported	GCST90199700	textfile	8206	2	1	TRUE	NA	0.00264396	21.7485	35.4622
rs147647394	T	C	T	C	0.244235	-77.4157	0.0198983	0.0187	FALSE	FALSE	FALSE	yK2vQN	520.667	0.8818	outcome	TRUE	reported	textfile	0.0544517	7.27912e-06	exposure	TRUE	reported	GCST90199701	textfile	8089	2	1	TRUE	NA	0.00248096	20.1134	20.8043
rs72673300	A	G	A	G	0.153106	21.4516	0.0533779	0.0605	FALSE	FALSE	FALSE	yK2vQN	238.631	0.9284	outcome	TRUE	reported	textfile	0.0343738	8.42311e-06	exposure	TRUE	reported	GCST90199701	textfile	8089	2	1	TRUE	NA	0.00244664	19.8345	20.8043
rs780598	A	G	A	G	-0.112598	271.443	0.120056	0.1253	FALSE	FALSE	FALSE	yK2vQN	167.624	0.1054	outcome	TRUE	reported	textfile	0.0237533	2.13418e-06	exposure	TRUE	reported	GCST90199701	textfile	8089	2	1	TRUE	NA	0.00277022	22.465	20.8043
rs1323009	A	G	A	G	0.262208	-223.78	0.0260931	0.0272	FALSE	FALSE	FALSE	esghVz	360.171	0.5344	outcome	TRUE	reported	textfile	0.0512087	3.04937e-07	exposure	TRUE	reported	GCST90199702	textfile	7097	2	1	TRUE	NA	0.00368068	26.2109	23.6466
rs2577620	G	A	G	A	0.100767	-94.3193	0.157757	0.1597	FALSE	FALSE	FALSE	esghVz	150.109	0.5298	outcome	TRUE	reported	textfile	0.0225727	8.03955e-06	exposure	TRUE	reported	GCST90199702	textfile	7097	2	1	TRUE	NA	0.00280012	19.9227	23.6466
rs34321271	T	C	T	C	0.127946	-192.121	0.115799	0.1267	FALSE	FALSE	FALSE	esghVz	171.224	0.2618	outcome	TRUE	reported	textfile	0.0259802	8.44664e-07	exposure	TRUE	reported	GCST90199702	textfile	7097	2	1	TRUE	NA	0.00340574	24.2463	23.6466
rs36043527	C	T	C	T	-0.0889066	70.5288	0.326017	0.3416	FALSE	FALSE	FALSE	esghVz	116.635	0.5454	outcome	TRUE	reported	textfile	0.0180678	8.62225e-07	exposure	TRUE	reported	GCST90199702	textfile	7097	2	1	TRUE	NA	0.00340019	24.2067	23.6466
rs11264359	G	A	G	A	0.0754303	-111.709	0.265271	0.2646	FALSE	FALSE	FALSE	pP7fqf	123.775	0.3668	outcome	TRUE	reported	textfile	0.0169381	8.4563e-06	exposure	TRUE	reported	GCST90199703	textfile	8179	2	1	TRUE	NA	0.00241886	19.827	20.3696
rs76683466	T	C	T	C	-0.156926	704.59	0.047164	0.0467	FALSE	FALSE	FALSE	pP7fqf	302.305	0.01977	outcome	TRUE	reported	textfile	0.0354827	9.75159e-06	exposure	TRUE	reported	GCST90199703	textfile	8179	2	1	TRUE	NA	0.00238572	19.5547	20.3696
rs78873744	A	G	A	G	-0.233028	-203.333	0.0231946	0.0282	FALSE	FALSE	FALSE	pP7fqf	405.621	0.6162	outcome	TRUE	reported	textfile	0.0499864	3.13409e-06	exposure	TRUE	reported	GCST90199703	textfile	8179	2	1	TRUE	NA	0.00265009	21.7273	20.3696
rs1126742	G	A	G	A	-0.251503	47.2793	0.125154	0.1403	FALSE	FALSE	FALSE	Fi0ELn	167.361	0.7776	outcome	TRUE	reported	textfile	0.023906	6.95003e-26	exposure	TRUE	reported	GCST90199704	textfile	7325	2	1	TRUE	NA	0.0148851	110.651	48.3374
rs3009980	G	A	G	A	-0.0795132	38.0241	0.283734	0.2844	FALSE	FALSE	FALSE	Fi0ELn	120.709	0.7528	outcome	TRUE	reported	textfile	0.0177061	7.09816e-06	exposure	TRUE	reported	GCST90199704	textfile	7325	2	1	TRUE	NA	0.00274556	20.1611	48.3374
rs6668000	A	G	A	G	0.0781327	125.934	0.630499	0.6318	FALSE	FALSE	FALSE	Fi0ELn	114.71	0.2723	outcome	TRUE	reported	textfile	0.0167975	3.29629e-06	exposure	TRUE	reported	GCST90199704	textfile	7325	2	1	TRUE	NA	0.00294502	21.6301	48.3374
rs7542137	T	C	T	C	0.103358	-41.5269	0.603252	0.6006	FALSE	FALSE	FALSE	Fi0ELn	111.272	0.709	outcome	TRUE	reported	textfile	0.0161578	1.58688e-10	exposure	TRUE	reported	GCST90199704	textfile	7325	2	1	TRUE	NA	0.00555516	40.9077	48.3374
rs113113237	A	G	A	G	0.155816	-77.4849	0.0741099	0.0734	FALSE	FALSE	FALSE	6hRlb5	242.239	0.7491	outcome	TRUE	reported	textfile	0.0312246	6.03244e-07	exposure	TRUE	reported	GCST90199705	textfile	7311	2	1	TRUE	NA	0.00339451	24.895	22.9671
rs79939937	C	G	C	G	0.26313	93.2737	0.0204935	0.0207	FALSE	TRUE	FALSE	6hRlb5	412.812	0.8212	outcome	TRUE	reported	textfile	0.0573583	4.48635e-06	exposure	TRUE	reported	GCST90199705	textfile	7311	2	1	TRUE	NA	0.00287027	21.0392	22.9671
rs7589705	G	T	G	T	-0.210638	303.079	0.956957	0.9403	FALSE	FALSE	FALSE	eu8fIw	244.204	0.2146	outcome	TRUE	reported	textfile	0.0441862	1.86945e-06	exposure	TRUE	reported	GCST90199706	textfile	6044	2	1	TRUE	NA	0.00374581	22.7173	22.7173
rs11205923	T	C	T	C	0.156364	-141.112	0.947637	0.9399	FALSE	FALSE	FALSE	SouLDs	258.811	0.5856	outcome	TRUE	reported	textfile	0.0345217	5.91413e-06	exposure	TRUE	reported	GCST90199707	textfile	8208	2	1	TRUE	NA	0.00249326	20.5108	20.9999
rs12093576	T	C	T	C	0.0734065	-300.96	0.56731	0.5527	FALSE	FALSE	FALSE	SouLDs	117.447	0.01039	outcome	TRUE	reported	textfile	0.0156805	2.84928e-06	exposure	TRUE	reported	GCST90199707	textfile	8208	2	1	TRUE	NA	0.00266289	21.9101	20.9999
rs2582975	A	T	A	T	-0.112768	-209.015	0.101883	0.0977	FALSE	TRUE	FALSE	SouLDs	190.523	0.2726	outcome	TRUE	reported	textfile	0.025505	9.80584e-06	exposure	TRUE	reported	GCST90199707	textfile	8208	2	1	TRUE	NA	0.00237602	19.5441	20.9999
rs60037927	A	G	A	G	-0.127713	222.525	0.0919234	0.1053	FALSE	FALSE	FALSE	SouLDs	193.175	0.2493	outcome	TRUE	reported	textfile	0.0272681	2.81874e-06	exposure	TRUE	reported	GCST90199707	textfile	8208	2	1	TRUE	NA	0.00266541	21.9308	20.9999
rs7519829	A	G	A	G	-0.0852373	45.0096	0.223582	0.2383	FALSE	FALSE	FALSE	SouLDs	131.28	0.7317	outcome	TRUE	reported	textfile	0.0185522	4.33887e-06	exposure	TRUE	reported	GCST90199707	textfile	8208	2	1	TRUE	NA	0.00256517	21.1039	20.9999
rs61777299	C	A	C	A	-0.0704525	90.7653	0.350658	0.3472	FALSE	FALSE	FALSE	ujafga	121.787	0.4561	outcome	TRUE	reported	textfile	0.0156682	6.90688e-06	exposure	TRUE	reported	GCST90199708	textfile	8273	2	1	TRUE	NA	0.00243799	20.2139	20.2139
rs4657374	T	A	T	A	0.0788287	48.2323	0.30401	0.303	FALSE	TRUE	FALSE	Qfpsfz	120.82	0.6897	outcome	TRUE	reported	textfile	0.0167245	2.43668e-06	exposure	TRUE	reported	GCST90199709	textfile	8279	2	1	TRUE	NA	0.00267621	22.2105	21.2752
rs56214525	C	G	C	G	-0.401035	-124.087	0.00773488	0.0264	FALSE	TRUE	FALSE	Qfpsfz	524.277	0.8129	outcome	TRUE	reported	textfile	0.088911	6.46669e-06	exposure	TRUE	reported	GCST90199709	textfile	8279	2	1	TRUE	NA	0.00245138	20.3399	21.2752
rs115021433	C	A	C	A	0.231516	-378.699	0.029674	0.0329	FALSE	FALSE	FALSE	dKBiGK	400.508	0.3444	outcome	TRUE	reported	textfile	0.0511969	6.12391e-06	exposure	TRUE	reported	GCST90199710	textfile	6511	2	1	TRUE	NA	0.00313087	20.4428	22.1733
rs12737465	A	G	A	G	0.0853655	187.399	0.58311	0.5882	FALSE	FALSE	FALSE	dKBiGK	111.369	0.09244	outcome	TRUE	reported	textfile	0.0176366	1.29681e-06	exposure	TRUE	reported	GCST90199710	textfile	6511	2	1	TRUE	NA	0.00358532	23.4208	22.1733
rs149314501	C	T	C	T	-0.407226	-49.5743	0.0106795	0.0121	FALSE	FALSE	FALSE	dKBiGK	670.358	0.941	outcome	TRUE	reported	textfile	0.084849	1.59123e-06	exposure	TRUE	reported	GCST90199710	textfile	6511	2	1	TRUE	NA	0.0035253	23.0274	22.1733
rs17821152	G	A	G	A	-0.082568	82.4683	0.502	0.5035	FALSE	FALSE	FALSE	dKBiGK	109.684	0.4521	outcome	TRUE	reported	textfile	0.0176805	3.01211e-06	exposure	TRUE	reported	GCST90199710	textfile	6511	2	1	TRUE	NA	0.00333837	21.8022	22.1733
rs4657374	T	A	T	A	0.0766264	48.2323	0.304103	0.303	FALSE	TRUE	FALSE	s9xiK0	120.82	0.6897	outcome	TRUE	reported	textfile	0.0167997	5.087e-06	exposure	TRUE	reported	GCST90199711	textfile	8264	2	1	TRUE	NA	0.00251114	20.7993	20.7993
rs1112454	G	A	G	A	-0.127344	296.911	0.0755686	0.0808	FALSE	FALSE	FALSE	uvVGSp	205.752	0.149	outcome	TRUE	reported	textfile	0.0286084	8.53686e-06	exposure	TRUE	reported	GCST90199712	textfile	8270	2	1	TRUE	NA	0.00239015	19.8091	21.003
rs115372546	T	G	T	G	-0.293144	-164.451	0.0134102	0.0198	FALSE	FALSE	FALSE	uvVGSp	471.093	0.727	outcome	TRUE	reported	textfile	0.0647681	6.00926e-06	exposure	TRUE	reported	GCST90199712	textfile	8270	2	1	TRUE	NA	0.00247093	20.4802	21.003
rs12616476	G	A	G	A	0.0788537	-133.169	0.293141	0.2899	FALSE	FALSE	FALSE	uvVGSp	119.963	0.267	outcome	TRUE	reported	textfile	0.0165413	1.86901e-06	exposure	TRUE	reported	GCST90199712	textfile	8270	2	1	TRUE	NA	0.00274036	22.7196	21.003
rs2635038	C	T	C	T	-0.0696827	61.6983	0.514184	0.5162	FALSE	FALSE	FALSE	yqKTaw	110.715	0.5773	outcome	TRUE	reported	textfile	0.0151911	4.49515e-06	exposure	TRUE	reported	GCST90199713	textfile	8284	2	1	TRUE	NA	0.00253355	21.0362	20.3175
rs61818941	T	C	T	C	-0.365668	1329.13	0.00785688	0.0089	FALSE	FALSE	FALSE	yqKTaw	736.246	0.07103	outcome	TRUE	reported	textfile	0.0825886	9.5297e-06	exposure	TRUE	reported	GCST90199713	textfile	8284	2	1	TRUE	NA	0.00236084	19.5988	20.3175
rs113119256	C	T	C	T	0.145624	46.533	0.0649795	0.0722	FALSE	FALSE	FALSE	DER5ai	244.245	0.8489	outcome	TRUE	reported	textfile	0.0310058	2.64433e-06	exposure	TRUE	reported	GCST90199714	textfile	8238	2	1	TRUE	NA	0.00267053	22.0534	22.9903
rs13003648	A	G	A	G	0.0837114	67.5624	0.621183	0.6187	FALSE	FALSE	FALSE	DER5ai	117.285	0.5646	outcome	TRUE	reported	textfile	0.0159233	1.46283e-07	exposure	TRUE	reported	GCST90199714	textfile	8238	2	1	TRUE	NA	0.0033437	27.6311	22.9903
rs140665602	A	G	A	G	0.251618	343.856	0.0199731	0.0268	FALSE	FALSE	FALSE	DER5ai	414.344	0.4066	outcome	TRUE	reported	textfile	0.0546998	4.22527e-06	exposure	TRUE	reported	GCST90199714	textfile	8238	2	1	TRUE	NA	0.00256198	21.1547	22.9903
rs186590722	A	G	A	G	0.276273	13.2449	0.0159154	0.0174	FALSE	FALSE	FALSE	DER5ai	472.009	0.9776	outcome	TRUE	reported	textfile	0.060106	4.29797e-06	exposure	TRUE	reported	GCST90199714	textfile	8238	2	1	TRUE	NA	0.00255804	21.122	22.9903
rs1126742	G	A	G	A	0.46696	47.2793	0.130815	0.1403	FALSE	FALSE	FALSE	LG8HUK	167.361	0.7776	outcome	TRUE	reported	textfile	0.0223104	2.84601e-97	exposure	TRUE	reported	GCST90199716	textfile	8243	2	1	TRUE	NA	0.0504628	437.965	93.7139
rs17103464	A	G	A	G	0.223738	-168.404	0.0345561	0.0394	FALSE	FALSE	FALSE	LG8HUK	340.135	0.6205	outcome	TRUE	reported	textfile	0.04162	7.62691e-08	exposure	TRUE	reported	GCST90199716	textfile	8243	2	1	TRUE	NA	0.00349358	28.8915	93.7139
rs187480892	T	G	T	G	-0.3995	-798.355	0.010507	0.0249	FALSE	FALSE	FALSE	LG8HUK	464.796	0.08586	outcome	TRUE	reported	textfile	0.0751295	1.05215e-07	exposure	TRUE	reported	GCST90199716	textfile	8243	2	1	TRUE	NA	0.00341854	28.2688	93.7139
rs3765698	C	T	C	T	0.127883	76.7719	0.0774948	0.0786	FALSE	FALSE	FALSE	LG8HUK	215.963	0.7222	outcome	TRUE	reported	textfile	0.0289171	9.7603e-06	exposure	TRUE	reported	GCST90199716	textfile	8243	2	1	TRUE	NA	0.00236702	19.5529	93.7139
rs72694660	T	C	T	C	0.166571	523.516	0.0596705	0.0601	FALSE	FALSE	FALSE	LG8HUK	238.925	0.02844	outcome	TRUE	reported	textfile	0.0326092	3.25426e-07	exposure	TRUE	reported	GCST90199716	textfile	8243	2	1	TRUE	NA	0.00315545	26.0863	93.7139
rs9438621	A	G	A	G	0.144929	9.2088	0.933576	0.9278	FALSE	FALSE	FALSE	LG8HUK	223.278	0.9671	outcome	TRUE	reported	textfile	0.0312385	3.4938e-06	exposure	TRUE	reported	GCST90199716	textfile	8243	2	1	TRUE	NA	0.00260443	21.5191	93.7139
rs112393335	A	C	A	C	-0.148838	-120.266	0.0571376	0.0646	FALSE	FALSE	FALSE	GOaOGx	266.226	0.6515	outcome	TRUE	reported	textfile	0.0318409	2.94797e-06	exposure	TRUE	reported	GCST90199717	textfile	8090	2	1	TRUE	NA	0.00269362	21.8449	21.7438
rs12751842	A	T	A	T	-0.184329	-322.684	0.0336515	0.0354	FALSE	TRUE	FALSE	GOaOGx	306.483	0.2924	outcome	TRUE	reported	textfile	0.040861	6.44858e-06	exposure	TRUE	reported	GCST90199717	textfile	8090	2	1	TRUE	NA	0.00250917	20.3452	21.7438
rs641783	A	G	A	G	-0.146799	402.199	0.0658564	0.0695	FALSE	FALSE	FALSE	GOaOGx	217.137	0.06399	outcome	TRUE	reported	textfile	0.0295816	6.95857e-07	exposure	TRUE	reported	GCST90199717	textfile	8090	2	1	TRUE	NA	0.00303483	24.6204	21.7438
rs6684689	A	G	A	G	0.165638	-6.1873	0.95909	0.9543	FALSE	FALSE	FALSE	GOaOGx	278.126	0.9823	outcome	TRUE	reported	textfile	0.0373034	8.98363e-06	exposure	TRUE	reported	GCST90199717	textfile	8090	2	1	TRUE	NA	0.00243118	19.7113	21.7438
rs75160509	C	A	C	A	0.119584	140.199	0.0953844	0.0963	FALSE	FALSE	FALSE	GOaOGx	189.105	0.4585	outcome	TRUE	reported	textfile	0.0251786	2.04009e-06	exposure	TRUE	reported	GCST90199717	textfile	8090	2	1	TRUE	NA	0.00278051	22.5515	21.7438
rs79508881	C	T	C	T	0.26177	79.5202	0.0172798	0.0198	FALSE	FALSE	FALSE	GOaOGx	397.585	0.8415	outcome	TRUE	reported	textfile	0.0565938	3.73858e-06	exposure	TRUE	reported	GCST90199717	textfile	8090	2	1	TRUE	NA	0.00263759	21.3892	21.7438
rs1126743	A	G	A	G	0.153817	-16.6726	0.794552	0.7788	FALSE	FALSE	FALSE	X0CK5L	133.845	0.9009	outcome	TRUE	reported	textfile	0.0190909	7.81372e-16	exposure	TRUE	reported	GCST90199718	textfile	7926	2	1	TRUE	NA	0.0081238	64.9002	43.1896
rs12094842	A	G	A	G	-0.0796564	30.4968	0.311303	0.3011	FALSE	FALSE	FALSE	X0CK5L	120.31	0.7999	outcome	TRUE	reported	textfile	0.0163893	1.17228e-06	exposure	TRUE	reported	GCST90199718	textfile	7926	2	1	TRUE	NA	0.00297149	23.6163	43.1896
rs2012674	G	C	G	C	-0.107369	126.104	0.30584	0.3033	FALSE	TRUE	FALSE	X0CK5L	119.019	0.2894	outcome	TRUE	reported	textfile	0.0167554	1.47404e-10	exposure	TRUE	reported	GCST90199718	textfile	7926	2	1	TRUE	NA	0.00515407	41.0524	43.1896
rs3769545	G	A	G	A	-0.0981408	-100.406	0.320477	0.3349	FALSE	FALSE	FALSE	R8tsHu	117.293	0.392	outcome	TRUE	reported	textfile	0.0219186	7.55154e-06	exposure	TRUE	reported	GCST90199719	textfile	4661	2	1	TRUE	NA	0.00428283	20.0395	20.0395
rs114046167	T	G	T	G	-0.163262	731.548	0.0433195	0.044	FALSE	FALSE	FALSE	FKLXop	277.037	0.008276	outcome	TRUE	reported	textfile	0.0364549	7.5183e-06	exposure	TRUE	reported	GCST90199720	textfile	8226	2	1	TRUE	NA	0.00243227	20.0518	224.25
rs116076966	C	A	C	A	0.305763	431.453	0.0126513	0.0166	FALSE	FALSE	FALSE	FKLXop	478.798	0.3675	outcome	TRUE	reported	textfile	0.0672909	5.52223e-06	exposure	TRUE	reported	GCST90199720	textfile	8226	2	1	TRUE	NA	0.00250369	20.642	224.25
rs2185152	T	C	T	C	-0.390576	73.034	0.309031	0.3018	FALSE	FALSE	FALSE	FKLXop	119.935	0.5426	outcome	TRUE	reported	textfile	0.0155337	1.65119e-139	exposure	TRUE	reported	GCST90199720	textfile	8226	2	1	TRUE	NA	0.0713699	632.056	224.25
rs4657374	T	A	T	A	0.0714422	48.2323	0.304251	0.303	FALSE	TRUE	FALSE	xg59mi	120.82	0.6897	outcome	TRUE	reported	textfile	0.0159596	7.58963e-06	exposure	TRUE	reported	GCST90199721	textfile	8240	2	1	TRUE	NA	0.00242596	20.0337	20.0337
rs12613519	G	A	G	A	0.0691303	27.5493	0.451434	0.4692	FALSE	FALSE	FALSE	BhTPD1	110.466	0.8031	outcome	TRUE	reported	textfile	0.0152078	5.47456e-06	exposure	TRUE	reported	GCST90199722	textfile	8225	2	1	TRUE	NA	0.00250599	20.6585	133.647
rs2185152	T	C	T	C	-0.300268	73.034	0.308399	0.3018	FALSE	FALSE	FALSE	BhTPD1	119.935	0.5426	outcome	TRUE	reported	textfile	0.0158298	3.10461e-80	exposure	TRUE	reported	GCST90199722	textfile	8225	2	1	TRUE	NA	0.0419118	359.718	133.647
rs74801711	T	C	T	C	-0.185008	-11.2842	0.0343883	0.0363	FALSE	FALSE	FALSE	BhTPD1	342.074	0.9737	outcome	TRUE	reported	textfile	0.0407919	5.74911e-06	exposure	TRUE	reported	GCST90199722	textfile	8225	2	1	TRUE	NA	0.00249467	20.5649	133.647
rs1202578	C	T	C	T	0.0688457	173.415	0.680308	0.6739	FALSE	FALSE	FALSE	ckvqRJ	116.904	0.138	outcome	TRUE	reported	textfile	0.0152082	5.98639e-06	exposure	TRUE	reported	GCST90199723	textfile	8248	2	1	TRUE	NA	0.0024784	20.4877	22.5285
rs17457343	T	C	T	C	0.204695	450.531	0.0253844	0.023	FALSE	FALSE	FALSE	ckvqRJ	405.378	0.2664	outcome	TRUE	reported	textfile	0.0453472	6.36326e-06	exposure	TRUE	reported	GCST90199723	textfile	8248	2	1	TRUE	NA	0.0024643	20.3708	22.5285
rs58132852	T	C	T	C	0.123685	-250.795	0.0719066	0.0791	FALSE	FALSE	FALSE	ckvqRJ	222.679	0.2601	outcome	TRUE	reported	textfile	0.0273564	6.14779e-06	exposure	TRUE	reported	GCST90199723	textfile	8248	2	1	TRUE	NA	0.00247225	20.4367	22.5285
rs72696919	A	C	A	C	-0.0788912	77.6789	0.401901	0.3996	FALSE	FALSE	FALSE	ckvqRJ	111.979	0.4879	outcome	TRUE	reported	textfile	0.0146939	7.91804e-08	exposure	TRUE	reported	GCST90199723	textfile	8248	2	1	TRUE	NA	0.00348272	28.8189	22.5285
rs2295613	T	C	T	C	0.170908	77.4043	0.0705882	0.0775	FALSE	FALSE	FALSE	lHGSyF	226.596	0.7327	outcome	TRUE	reported	textfile	0.037715	5.8546e-06	exposure	TRUE	reported	GCST90199725	textfile	5300	2	1	TRUE	NA	0.00385959	20.5273	104.395
rs4299376	T	G	T	G	-0.370839	17.9499	0.663683	0.6833	FALSE	FALSE	FALSE	lHGSyF	117.1	0.8782	outcome	TRUE	reported	textfile	0.019903	1.75724e-77	exposure	TRUE	reported	GCST90199725	textfile	5300	2	1	TRUE	NA	0.0614757	347.032	104.395
rs6730449	A	T	A	T	0.120577	126.23	0.261256	0.2494	FALSE	TRUE	FALSE	lHGSyF	125.469	0.3144	outcome	TRUE	reported	textfile	0.0221323	5.09331e-08	exposure	TRUE	reported	GCST90199725	textfile	5300	2	1	TRUE	NA	0.00556897	29.6696	104.395
rs79812211	T	C	T	C	-0.139551	125.405	0.110733	0.1085	FALSE	FALSE	FALSE	lHGSyF	179.06	0.4837	outcome	TRUE	reported	textfile	0.030929	6.42218e-06	exposure	TRUE	reported	GCST90199725	textfile	5300	2	1	TRUE	NA	0.00382643	20.3503	104.395
rs10494405	C	T	C	T	0.098932	1.8743	0.149426	0.1428	FALSE	FALSE	FALSE	Z2wyV5	161.606	0.9907	outcome	TRUE	reported	textfile	0.0203474	1.16119e-06	exposure	TRUE	reported	GCST90199726	textfile	8223	2	1	TRUE	NA	0.00286668	23.6347	22.1295
rs113859396	T	C	T	C	-0.335648	589.587	0.0118278	0.0253	FALSE	FALSE	FALSE	Z2wyV5	526.567	0.2628	outcome	TRUE	reported	textfile	0.0670316	5.5195e-07	exposure	TRUE	reported	GCST90199726	textfile	8223	2	1	TRUE	NA	0.00303988	25.0671	22.1295
rs143915183	A	G	A	G	-0.155953	-131.242	0.0449878	0.0426	FALSE	FALSE	FALSE	Z2wyV5	302.16	0.664	outcome	TRUE	reported	textfile	0.0350689	8.7056e-06	exposure	TRUE	reported	GCST90199726	textfile	8223	2	1	TRUE	NA	0.00239922	19.7714	22.1295
rs34105619	G	T	G	T	-0.0794476	286.519	0.213651	0.2159	FALSE	FALSE	FALSE	Z2wyV5	138.589	0.0387	outcome	TRUE	reported	textfile	0.017743	7.54597e-06	exposure	TRUE	reported	GCST90199726	textfile	8223	2	1	TRUE	NA	0.00243231	20.0448	22.1295
rs77692382	T	C	T	C	0.155691	219.194	0.248808	0.2481	FALSE	FALSE	FALSE	wn4Maa	129.351	0.09016	outcome	TRUE	reported	textfile	0.0177282	1.60456e-18	exposure	TRUE	reported	GCST90199727	textfile	8257	2	1	TRUE	NA	0.00925417	77.1068	77.1068
rs10864859	T	G	T	G	-0.126142	175.58	0.92576	0.9113	FALSE	FALSE	FALSE	ZMu8Ek	220.9	0.4267	outcome	TRUE	reported	textfile	0.028322	8.43466e-06	exposure	TRUE	reported	GCST90199728	textfile	8277	2	1	TRUE	NA	0.00239089	19.832	19.832
rs34800360	G	C	G	C	0.0827435	39.7309	0.240946	0.258	FALSE	TRUE	FALSE	6knfef	127.443	0.7552	outcome	TRUE	reported	textfile	0.0182488	5.78264e-06	exposure	TRUE	reported	GCST90199729	textfile	8155	2	1	TRUE	NA	0.00251467	20.5538	20.1819
rs76898899	T	C	T	C	-0.211063	-137.34	0.0273442	0.0312	FALSE	FALSE	FALSE	6knfef	325.647	0.6732	outcome	TRUE	reported	textfile	0.0474151	8.53132e-06	exposure	TRUE	reported	GCST90199729	textfile	8155	2	1	TRUE	NA	0.00242389	19.81	20.1819
rs79599128	G	A	G	A	-0.147596	-204.051	0.0623169	0.0661	FALSE	FALSE	FALSE	0qMXM0	226.817	0.3683	outcome	TRUE	reported	textfile	0.0308138	1.66853e-06	exposure	TRUE	reported	GCST90199730	textfile	8241	2	1	TRUE	NA	0.00277633	22.9379	22.9379
rs1168041	C	T	C	T	0.0860197	-132.036	0.668683	0.6714	FALSE	FALSE	FALSE	hChwv8	119.395	0.2688	outcome	TRUE	reported	textfile	0.0163773	1.50155e-07	exposure	TRUE	reported	GCST90199732	textfile	8240	2	1	TRUE	NA	0.00333682	27.5807	41.9239
rs4846976	G	A	G	A	0.205972	-313.972	0.0282696	0.0318	FALSE	FALSE	FALSE	hChwv8	348.84	0.3681	outcome	TRUE	reported	textfile	0.0460846	7.84282e-06	exposure	TRUE	reported	GCST90199732	textfile	8240	2	1	TRUE	NA	0.00241839	19.971	41.9239
rs77692382	T	C	T	C	0.15573	219.194	0.249081	0.2481	FALSE	FALSE	FALSE	hChwv8	129.351	0.09016	outcome	TRUE	reported	textfile	0.017606	9.12983e-19	exposure	TRUE	reported	GCST90199732	textfile	8240	2	1	TRUE	NA	0.00940571	78.22	41.9239
rs115322901	G	A	G	A	-0.181663	659.919	0.042376	0.0344	FALSE	FALSE	FALSE	yATpdy	318.802	0.03845	outcome	TRUE	reported	textfile	0.0381049	1.86572e-06	exposure	TRUE	reported	GCST90199733	textfile	8232	2	1	TRUE	NA	0.00275339	22.723	38.6475
rs1168041	C	T	C	T	0.0816016	-132.036	0.668749	0.6714	FALSE	FALSE	FALSE	yATpdy	119.395	0.2688	outcome	TRUE	reported	textfile	0.016554	8.24784e-07	exposure	TRUE	reported	GCST90199733	textfile	8232	2	1	TRUE	NA	0.00294311	24.2933	38.6475
rs1260326	C	T	C	T	-0.0702551	48.6835	0.587301	0.6046	FALSE	FALSE	FALSE	yATpdy	111.737	0.6631	outcome	TRUE	reported	textfile	0.0156609	7.25625e-06	exposure	TRUE	reported	GCST90199733	textfile	8232	2	1	TRUE	NA	0.00243869	20.1195	38.6475
rs1492701	G	C	G	C	0.17989	178.859	0.252331	0.253	FALSE	TRUE	FALSE	yATpdy	129.782	0.1682	outcome	TRUE	reported	textfile	0.0176741	2.48125e-24	exposure	TRUE	reported	GCST90199733	textfile	8232	2	1	TRUE	NA	0.012428	103.57	38.6475
rs56355004	C	T	C	T	-0.110098	-151.034	0.128167	0.1344	FALSE	FALSE	FALSE	yATpdy	168.496	0.3701	outcome	TRUE	reported	textfile	0.0231915	2.06118e-06	exposure	TRUE	reported	GCST90199733	textfile	8232	2	1	TRUE	NA	0.00273029	22.5318	38.6475
rs116791819	A	G	A	G	0.396262	-6.3148	0.0114207	0.0126	FALSE	FALSE	FALSE	njBiTx	575.789	0.9912	outcome	TRUE	reported	textfile	0.0877329	6.28148e-06	exposure	TRUE	reported	GCST90199734	textfile	5782	2	1	TRUE	NA	0.00351586	20.3934	20.3934
rs142619827	G	A	G	A	-0.268717	62.5444	0.0183224	0.0186	FALSE	FALSE	FALSE	PiTSpe	516.08	0.9035	outcome	TRUE	reported	textfile	0.0596206	6.57127e-06	exposure	TRUE	reported	GCST90199735	textfile	7054	2	1	TRUE	NA	0.00287153	20.3083	162.094
rs149763694	A	G	A	G	-0.272988	370.291	0.0178292	0.0194	FALSE	FALSE	FALSE	PiTSpe	441.929	0.4021	outcome	TRUE	reported	textfile	0.0596858	4.79073e-06	exposure	TRUE	reported	GCST90199735	textfile	7054	2	1	TRUE	NA	0.00295681	20.9133	162.094
rs6546861	T	C	T	C	0.381183	177.286	0.236913	0.227	FALSE	FALSE	FALSE	PiTSpe	131.534	0.1777	outcome	TRUE	reported	textfile	0.018066	8.0502e-99	exposure	TRUE	reported	GCST90199735	textfile	7054	2	1	TRUE	NA	0.0593648	445.061	162.094
rs10802092	T	A	T	A	0.174872	103.828	0.592917	0.5986	FALSE	TRUE	FALSE	DGsJXI	111.301	0.3509	outcome	TRUE	reported	textfile	0.0149927	1.95116e-31	exposure	TRUE	reported	GCST90199736	textfile	8208	2	1	TRUE	NA	0.0163044	136.011	60.1388
rs114874682	A	T	A	T	-0.20265	-202.981	0.0337127	0.0352	FALSE	TRUE	FALSE	DGsJXI	318.824	0.5243	outcome	TRUE	reported	textfile	0.0408021	6.81206e-07	exposure	TRUE	reported	GCST90199736	textfile	8208	2	1	TRUE	NA	0.00299632	24.6617	60.1388
rs6696772	C	G	C	G	-0.0794297	336.264	0.217405	0.2219	FALSE	TRUE	FALSE	DGsJXI	134.397	0.01235	outcome	TRUE	reported	textfile	0.0178739	8.83427e-06	exposure	TRUE	reported	GCST90199736	textfile	8208	2	1	TRUE	NA	0.00240019	19.7434	60.1388
rs113005280	A	G	A	G	-0.256192	-173.693	0.0205305	0.0208	FALSE	FALSE	FALSE	TjWD4P	402.966	0.6664	outcome	TRUE	reported	textfile	0.0578193	9.38341e-06	exposure	TRUE	reported	GCST90199737	textfile	7100	2	1	TRUE	NA	0.00275758	19.6274	20.184
rs1522591	A	G	A	G	0.0787369	90.8426	0.652367	0.6627	FALSE	FALSE	FALSE	TjWD4P	115.562	0.4318	outcome	TRUE	reported	textfile	0.0172865	5.24301e-06	exposure	TRUE	reported	GCST90199737	textfile	7100	2	1	TRUE	NA	0.00291351	20.7405	20.184
rs17010827	T	C	T	C	-0.13257	-141.182	0.0721393	0.073	FALSE	FALSE	FALSE	CHHN9Y	214.432	0.5103	outcome	TRUE	reported	textfile	0.029909	9.31699e-06	exposure	TRUE	reported	GCST90199738	textfile	8297	2	1	TRUE	NA	0.00236232	19.6418	19.6418
rs78639945	C	T	C	T	0.251255	-94.1595	0.0288387	0.0322	FALSE	FALSE	FALSE	kaCnB6	345.227	0.785	outcome	TRUE	reported	textfile	0.0566736	9.27742e-06	exposure	TRUE	reported	GCST90199739	textfile	5190	2	1	TRUE	NA	0.00377276	19.6472	19.6472
rs113695269	T	C	T	C	0.0773896	51.0029	0.268182	0.2799	FALSE	FALSE	FALSE	FmWfpx	133.525	0.7025	outcome	TRUE	reported	textfile	0.0173957	8.63558e-06	exposure	TRUE	reported	GCST90199740	textfile	8183	2	1	TRUE	NA	0.00241279	19.7868	21.603
rs2247536	C	G	C	G	0.0817847	245.718	0.258914	0.2629	FALSE	TRUE	FALSE	FmWfpx	123.728	0.04704	outcome	TRUE	reported	textfile	0.0168912	1.28638e-06	exposure	TRUE	reported	GCST90199740	textfile	8183	2	1	TRUE	NA	0.00285672	23.4378	21.603
rs72801275	G	C	G	C	-0.152312	-456.856	0.0525701	0.0543	FALSE	TRUE	FALSE	FmWfpx	256.394	0.07477	outcome	TRUE	reported	textfile	0.0327801	3.37656e-06	exposure	TRUE	reported	GCST90199740	textfile	8183	2	1	TRUE	NA	0.00263142	21.5845	21.603
rs4384293	T	A	T	A	0.0752373	-205.316	0.62913	0.6257	FALSE	TRUE	FALSE	foKJiZ	112.599	0.06824	outcome	TRUE	reported	textfile	0.0160069	2.59775e-06	exposure	TRUE	reported	GCST90199741	textfile	8263	2	1	TRUE	NA	0.00266658	22.0875	30.3543
rs4646961	A	G	A	G	0.0999587	70.5449	0.308061	0.3002	FALSE	FALSE	FALSE	foKJiZ	119.696	0.5556	outcome	TRUE	reported	textfile	0.0160826	5.12146e-10	exposure	TRUE	reported	GCST90199741	textfile	8263	2	1	TRUE	NA	0.00465335	38.621	30.3543
rs72693372	A	G	A	G	-0.182322	89.1451	0.036805	0.0383	FALSE	FALSE	FALSE	47mlgE	302.215	0.768	outcome	TRUE	reported	textfile	0.0408569	8.10234e-06	exposure	TRUE	reported	GCST90199742	textfile	8262	2	1	TRUE	NA	0.00240445	19.9087	45.0969
rs77692382	T	C	T	C	0.148269	219.194	0.248839	0.2481	FALSE	FALSE	FALSE	47mlgE	129.351	0.09016	outcome	TRUE	reported	textfile	0.0176834	5.0881e-17	exposure	TRUE	reported	GCST90199742	textfile	8262	2	1	TRUE	NA	0.00843731	70.2852	45.0969
rs1799822	G	A	G	A	0.0824995	280.57	0.228179	0.2186	FALSE	FALSE	FALSE	IUG8E1	132.687	0.03447	outcome	TRUE	reported	textfile	0.0182407	6.10154e-06	exposure	TRUE	reported	GCST90199743	textfile	8133	2	1	TRUE	NA	0.00250887	20.4509	28.3471
rs34420029	C	T	C	T	-0.0727069	74.0779	0.348736	0.3493	FALSE	FALSE	FALSE	IUG8E1	116.281	0.5241	outcome	TRUE	reported	textfile	0.0162868	8.03805e-06	exposure	TRUE	reported	GCST90199743	textfile	8133	2	1	TRUE	NA	0.00244437	19.9238	28.3471
rs61781291	A	T	A	T	0.118037	232.43	0.25313	0.2518	FALSE	TRUE	FALSE	IUG8E1	127.093	0.06743	outcome	TRUE	reported	textfile	0.0176593	2.32353e-11	exposure	TRUE	reported	GCST90199743	textfile	8133	2	1	TRUE	NA	0.00546335	44.6666	28.3471
rs35501034	T	C	T	C	0.107877	33.4028	0.130038	0.1308	FALSE	FALSE	FALSE	hICOWM	178.264	0.8514	outcome	TRUE	reported	textfile	0.0226075	1.82628e-06	exposure	TRUE	reported	GCST90199744	textfile	8277	2	1	TRUE	NA	0.00274338	22.764	21.9498
rs4233731	A	G	A	G	-0.137418	77.8723	0.934706	0.9345	FALSE	FALSE	FALSE	hICOWM	220.067	0.7234	outcome	TRUE	reported	textfile	0.0306918	7.55787e-06	exposure	TRUE	reported	GCST90199744	textfile	8277	2	1	TRUE	NA	0.00241612	20.0418	21.9498
rs6701819	T	G	T	G	-0.130512	146.909	0.915467	0.9161	FALSE	FALSE	FALSE	hICOWM	200.904	0.4646	outcome	TRUE	reported	textfile	0.0271846	1.57895e-06	exposure	TRUE	reported	GCST90199744	textfile	8277	2	1	TRUE	NA	0.00277699	23.0436	21.9498
rs2241978	G	A	G	A	-0.0701503	-214.357	0.480908	0.4772	FALSE	FALSE	FALSE	0pj0Wo	109.463	0.0502	outcome	TRUE	reported	textfile	0.0148486	2.30845e-06	exposure	TRUE	reported	GCST90199745	textfile	8262	2	1	TRUE	NA	0.00269421	22.3143	22.7081
rs60720023	T	G	T	G	-0.0842184	0.8675	0.209322	0.2122	FALSE	FALSE	FALSE	0pj0Wo	134.465	0.9949	outcome	TRUE	reported	textfile	0.0178193	2.28707e-06	exposure	TRUE	reported	GCST90199745	textfile	8262	2	1	TRUE	NA	0.00269634	22.332	22.7081
rs6696988	T	C	T	C	0.181555	-335.962	0.0361585	0.0447	FALSE	FALSE	FALSE	0pj0Wo	283.899	0.2367	outcome	TRUE	reported	textfile	0.0388289	2.92863e-06	exposure	TRUE	reported	GCST90199745	textfile	8262	2	1	TRUE	NA	0.00263921	21.8575	22.7081
rs74921091	A	G	A	G	-0.208182	378.525	0.0321151	0.0358	FALSE	FALSE	FALSE	0pj0Wo	296.514	0.2017	outcome	TRUE	reported	textfile	0.0408276	3.41341e-07	exposure	TRUE	reported	GCST90199745	textfile	8262	2	1	TRUE	NA	0.0031371	25.994	22.7081
rs9442514	T	G	T	G	-0.0776271	-143.747	0.258543	0.2635	FALSE	FALSE	FALSE	0pj0Wo	136.588	0.2926	outcome	TRUE	reported	textfile	0.0169203	4.47939e-06	exposure	TRUE	reported	GCST90199745	textfile	8262	2	1	TRUE	NA	0.00254109	21.0429	22.7081
rs958514	T	A	T	A	-0.117017	273.159	0.921311	0.9222	FALSE	TRUE	FALSE	0Kywbi	218.097	0.2104	outcome	TRUE	reported	textfile	0.0258733	6.10541e-06	exposure	TRUE	reported	GCST90199746	textfile	8198	2	1	TRUE	NA	0.00248888	20.4498	20.4498
rs4666393	C	T	C	T	-0.0778531	-41.3449	0.243077	0.2416	FALSE	FALSE	FALSE	dvH8rS	129.65	0.7498	outcome	TRUE	reported	textfile	0.0173994	7.66029e-06	exposure	TRUE	reported	GCST90199747	textfile	8266	2	1	TRUE	NA	0.00241622	20.016	21.242
rs6749227	C	T	C	T	0.126804	-176.41	0.0861815	0.0919	FALSE	FALSE	FALSE	dvH8rS	221.832	0.4265	outcome	TRUE	reported	textfile	0.0267484	2.13057e-06	exposure	TRUE	reported	GCST90199747	textfile	8266	2	1	TRUE	NA	0.00271141	22.468	21.242
rs10888422	A	G	A	G	-0.133532	176.133	0.916688	0.9179	FALSE	FALSE	FALSE	XR4z31	202.471	0.3843	outcome	TRUE	reported	textfile	0.027037	7.857e-07	exposure	TRUE	reported	GCST90199748	textfile	8257	2	1	TRUE	NA	0.00294544	24.3864	24.3864
rs1260326	C	T	C	T	0.106396	48.6835	0.587798	0.6046	FALSE	FALSE	FALSE	FGfkXz	111.737	0.6631	outcome	TRUE	reported	textfile	0.0158301	1.80367e-11	exposure	TRUE	reported	GCST90199749	textfile	8231	2	1	TRUE	NA	0.00545825	45.1625	26.6327
rs2045005	C	T	C	T	0.0834043	-18.4325	0.762478	0.762	FALSE	FALSE	FALSE	FGfkXz	127.383	0.8849	outcome	TRUE	reported	textfile	0.0183939	5.77833e-06	exposure	TRUE	reported	GCST90199749	textfile	8231	2	1	TRUE	NA	0.00249169	20.5553	26.6327
rs2278594	A	G	A	G	0.103581	-50.6753	0.139284	0.1301	FALSE	FALSE	FALSE	FGfkXz	167.08	0.7617	outcome	TRUE	reported	textfile	0.0225057	4.17624e-06	exposure	TRUE	reported	GCST90199749	textfile	8231	2	1	TRUE	NA	0.00256688	21.1773	26.6327
rs61855713	C	T	C	T	-0.0879313	3.4391	0.183388	0.1818	FALSE	FALSE	FALSE	FGfkXz	141.427	0.9806	outcome	TRUE	reported	textfile	0.0198412	9.34698e-06	exposure	TRUE	reported	GCST90199749	textfile	8231	2	1	TRUE	NA	0.00238047	19.6357	26.6327
rs4666155	T	C	T	C	0.104568	-25.3958	0.137275	0.1355	FALSE	FALSE	FALSE	BAdlRj	159.914	0.8738	outcome	TRUE	reported	textfile	0.0217346	1.50074e-06	exposure	TRUE	reported	GCST90199750	textfile	8241	2	1	TRUE	NA	0.00280089	23.1414	21.4426
rs75690409	G	A	G	A	0.261107	325.655	0.0164996	0.0212	FALSE	FALSE	FALSE	BAdlRj	429.518	0.4483	outcome	TRUE	reported	textfile	0.0587558	8.83275e-06	exposure	TRUE	reported	GCST90199750	textfile	8241	2	1	TRUE	NA	0.00239065	19.7438	21.4426
rs116308022	A	T	A	T	0.319247	-12.0259	0.0127036	0.0146	FALSE	TRUE	FALSE	scoM58	479.531	0.98	outcome	TRUE	reported	textfile	0.0685203	3.17506e-06	exposure	TRUE	reported	GCST90199751	textfile	8237	2	1	TRUE	NA	0.00262847	21.7025	21.6757
rs149469557	G	T	G	T	0.145958	468.124	0.0596549	0.0557	FALSE	FALSE	FALSE	scoM58	313.731	0.1357	outcome	TRUE	reported	textfile	0.0322847	6.15537e-06	exposure	TRUE	reported	GCST90199751	textfile	8237	2	1	TRUE	NA	0.00247524	20.4342	21.6757
rs16850697	G	T	G	T	-0.161994	-488.443	0.0527651	0.063	FALSE	FALSE	FALSE	scoM58	270.001	0.07044	outcome	TRUE	reported	textfile	0.0345501	2.74999e-06	exposure	TRUE	reported	GCST90199751	textfile	8237	2	1	TRUE	NA	0.00266178	21.9783	21.6757
rs3120771	C	T	C	T	0.0843584	39.5155	0.218574	0.2174	FALSE	FALSE	FALSE	scoM58	135.041	0.7698	outcome	TRUE	reported	textfile	0.0186054	5.78543e-06	exposure	TRUE	reported	GCST90199751	textfile	8237	2	1	TRUE	NA	0.00248959	20.5529	21.6757
rs41313373	T	C	T	C	0.108085	185.111	0.121319	0.1316	FALSE	FALSE	FALSE	scoM58	170.145	0.2766	outcome	TRUE	reported	textfile	0.023849	5.84104e-06	exposure	TRUE	reported	GCST90199751	textfile	8237	2	1	TRUE	NA	0.00248737	20.5345	21.6757
rs4952444	C	T	C	T	-0.0814234	-17.8574	0.744804	0.752	FALSE	FALSE	FALSE	scoM58	127.47	0.8886	outcome	TRUE	reported	textfile	0.0176274	3.85315e-06	exposure	TRUE	reported	GCST90199751	textfile	8237	2	1	TRUE	NA	0.00258362	21.3313	21.6757
rs76642169	G	T	G	T	-0.322387	-237.384	0.0134298	0.0126	FALSE	FALSE	FALSE	scoM58	588.909	0.6869	outcome	TRUE	reported	textfile	0.0660864	1.07024e-06	exposure	TRUE	reported	GCST90199751	textfile	8237	2	1	TRUE	NA	0.00288077	23.7917	21.6757
rs780094	C	T	C	T	0.0752309	47.4366	0.597582	0.6136	FALSE	FALSE	FALSE	scoM58	111.741	0.6712	outcome	TRUE	reported	textfile	0.0156574	1.54903e-06	exposure	TRUE	reported	GCST90199751	textfile	8237	2	1	TRUE	NA	0.00279492	23.0806	21.6757
rs112881196	G	C	G	C	-0.210914	-263.694	0.0348082	0.0363	FALSE	TRUE	FALSE	VCASOO	374.992	0.4819	outcome	TRUE	reported	textfile	0.0396069	1.00847e-07	exposure	TRUE	reported	GCST90199752	textfile	8174	2	1	TRUE	NA	0.00345725	28.3506	22.8379
rs1335061	T	C	T	C	-0.0671821	-131.408	0.460885	0.4669	FALSE	FALSE	FALSE	VCASOO	109.881	0.2317	outcome	TRUE	reported	textfile	0.0148239	5.84246e-06	exposure	TRUE	reported	GCST90199752	textfile	8174	2	1	TRUE	NA	0.00250644	20.5341	22.8379
rs17586938	T	C	T	C	-0.0810941	-141.844	0.230644	0.2257	FALSE	FALSE	FALSE	VCASOO	134.59	0.2919	outcome	TRUE	reported	textfile	0.0173158	2.82358e-06	exposure	TRUE	reported	GCST90199752	textfile	8174	2	1	TRUE	NA	0.00267605	21.9274	22.8379
rs949696	G	A	G	A	-0.181414	-689.272	0.0333497	0.0367	FALSE	FALSE	FALSE	VCASOO	299.099	0.02119	outcome	TRUE	reported	textfile	0.0400241	5.82556e-06	exposure	TRUE	reported	GCST90199752	textfile	8174	2	1	TRUE	NA	0.00250711	20.5396	22.8379
rs11675363	A	G	A	G	-0.0984067	9.8185	0.210309	0.206	FALSE	FALSE	FALSE	NJjF9w	139.257	0.9438	outcome	TRUE	reported	textfile	0.0192796	3.32203e-07	exposure	TRUE	reported	GCST90199753	textfile	7902	2	1	TRUE	NA	0.00328615	26.0461	23.5567
rs4656754	A	G	A	G	0.249516	463.94	0.0214431	0.0247	FALSE	FALSE	FALSE	NJjF9w	389.883	0.2341	outcome	TRUE	reported	textfile	0.054355	4.42209e-06	exposure	TRUE	reported	GCST90199753	textfile	7902	2	1	TRUE	NA	0.00265965	21.0673	23.5567
rs112705243	A	G	A	G	0.395531	-193.097	0.00983833	0.0148	FALSE	FALSE	FALSE	dVj7Rh	602.229	0.7485	outcome	TRUE	reported	textfile	0.0790862	5.69571e-07	exposure	TRUE	reported	GCST90199754	textfile	8019	2	1	TRUE	NA	0.00310947	25.0064	22.4778
rs4078109	G	A	G	A	-0.0704412	34.5827	0.537397	0.5527	FALSE	FALSE	FALSE	dVj7Rh	118.552	0.7705	outcome	TRUE	reported	textfile	0.0157692	7.93228e-06	exposure	TRUE	reported	GCST90199754	textfile	8019	2	1	TRUE	NA	0.00248219	19.9492	22.4778
rs11101991	A	G	A	G	-0.0839723	79.4244	0.313502	0.315	FALSE	FALSE	FALSE	BHhfLM	119.275	0.5055	outcome	TRUE	reported	textfile	0.0181553	3.74217e-06	exposure	TRUE	reported	GCST90199755	textfile	6894	2	1	TRUE	NA	0.00309349	21.3865	21.6628
rs11803056	T	C	T	C	0.445547	-923.497	0.00740633	0.0091	FALSE	FALSE	FALSE	BHhfLM	724.219	0.2023	outcome	TRUE	reported	textfile	0.0991722	7.03389e-06	exposure	TRUE	reported	GCST90199755	textfile	6894	2	1	TRUE	NA	0.00291922	20.1781	21.6628
rs12622274	A	G	A	G	-0.238586	-657.999	0.028835	0.0318	FALSE	FALSE	FALSE	BHhfLM	377.564	0.08138	outcome	TRUE	reported	textfile	0.0509851	2.87535e-06	exposure	TRUE	reported	GCST90199755	textfile	6894	2	1	TRUE	NA	0.00316632	21.8916	21.6628
rs2807338	C	T	C	T	0.0789069	191.335	0.633529	0.6286	FALSE	FALSE	FALSE	BHhfLM	112.502	0.08899	outcome	TRUE	reported	textfile	0.0175333	6.78273e-06	exposure	TRUE	reported	GCST90199755	textfile	6894	2	1	TRUE	NA	0.00292926	20.2477	21.6628
rs74913983	T	C	T	C	0.276815	640.524	0.0231037	0.0341	FALSE	FALSE	FALSE	BHhfLM	422.837	0.1298	outcome	TRUE	reported	textfile	0.0557918	6.99241e-07	exposure	TRUE	reported	GCST90199755	textfile	6894	2	1	TRUE	NA	0.00355811	24.61	21.6628
rs10203323	T	C	T	C	-0.125895	-487.214	0.0887484	0.0944	FALSE	FALSE	FALSE	hXfbbP	189.453	0.01012	outcome	TRUE	reported	textfile	0.0275888	5.03623e-06	exposure	TRUE	reported	GCST90199756	textfile	7950	2	1	TRUE	NA	0.00261245	20.8181	21.1091
rs10902695	T	C	T	C	-0.080782	135.659	0.275785	0.2773	FALSE	FALSE	FALSE	hXfbbP	124.565	0.2761	outcome	TRUE	reported	textfile	0.0178325	5.8968e-06	exposure	TRUE	reported	GCST90199756	textfile	7950	2	1	TRUE	NA	0.00257465	20.5161	21.1091
rs17047499	T	A	T	A	-0.121381	43.3273	0.110354	0.1116	FALSE	TRUE	FALSE	hXfbbP	175.468	0.805	outcome	TRUE	reported	textfile	0.025107	1.33445e-06	exposure	TRUE	reported	GCST90199756	textfile	7950	2	1	TRUE	NA	0.00293136	23.367	21.1091
rs78217017	T	C	T	C	-0.10435	196.119	0.128262	0.1339	FALSE	FALSE	FALSE	hXfbbP	183.835	0.2861	outcome	TRUE	reported	textfile	0.0234864	8.87191e-06	exposure	TRUE	reported	GCST90199756	textfile	7950	2	1	TRUE	NA	0.0024769	19.7353	21.1091
rs115598283	T	G	T	G	-0.284053	79.8271	0.0175876	0.0207	FALSE	FALSE	FALSE	jwWN7B	504.671	0.8743	outcome	TRUE	reported	textfile	0.0623901	5.29221e-06	exposure	TRUE	reported	GCST90199757	textfile	7446	2	1	TRUE	NA	0.00277611	20.7229	22.5061
rs6682968	T	C	T	C	0.0980508	-244.631	0.213545	0.2051	FALSE	FALSE	FALSE	jwWN7B	135.745	0.07152	outcome	TRUE	reported	textfile	0.0198923	8.26211e-07	exposure	TRUE	reported	GCST90199757	textfile	7446	2	1	TRUE	NA	0.00325233	24.2893	22.5061
rs10198374	G	A	G	A	-0.0759565	-68.9182	0.506693	0.5077	FALSE	FALSE	FALSE	i63xxb	112.168	0.5389	outcome	TRUE	reported	textfile	0.0159662	1.96172e-06	exposure	TRUE	reported	GCST90199758	textfile	7425	2	1	TRUE	NA	0.00303884	22.6261	22.4444
rs141845046	T	C	T	C	0.249496	64.0124	0.0205636	0.0255	FALSE	FALSE	FALSE	i63xxb	400.7	0.8731	outcome	TRUE	reported	textfile	0.0552496	6.30817e-06	exposure	TRUE	reported	GCST90199758	textfile	7425	2	1	TRUE	NA	0.00273893	20.3869	22.4444
rs17357686	T	C	T	C	0.157789	-48.3373	0.0719794	0.0705	FALSE	FALSE	FALSE	i63xxb	213.408	0.8208	outcome	TRUE	reported	textfile	0.030411	2.11924e-07	exposure	TRUE	reported	GCST90199758	textfile	7425	2	1	TRUE	NA	0.00361263	26.9138	22.4444
rs71426616	T	A	T	A	-0.0985276	96.2274	0.151066	0.1565	FALSE	TRUE	FALSE	i63xxb	155.674	0.5365	outcome	TRUE	reported	textfile	0.0221112	8.35025e-06	exposure	TRUE	reported	GCST90199758	textfile	7425	2	1	TRUE	NA	0.00266707	19.8506	22.4444
rs10900423	T	G	T	G	-0.150759	-2.5431	0.8746	0.8653	FALSE	FALSE	FALSE	5pX8lu	165.55	0.9877	outcome	TRUE	reported	textfile	0.0328285	4.38323e-06	exposure	TRUE	reported	GCST90199759	textfile	4423	2	1	TRUE	NA	0.0047455	21.0799	26.7194
rs211718	C	T	C	T	0.129786	-55.0237	0.711295	0.6992	FALSE	FALSE	FALSE	5pX8lu	121.688	0.6511	outcome	TRUE	reported	textfile	0.0228104	1.27209e-08	exposure	TRUE	reported	GCST90199759	textfile	4423	2	1	TRUE	NA	0.00726617	32.3589	26.7194
rs17017528	C	A	C	A	-0.0724645	-61.8394	0.33616	0.3398	FALSE	FALSE	FALSE	qTVRE7	120.444	0.6077	outcome	TRUE	reported	textfile	0.0157257	4.06482e-06	exposure	TRUE	reported	GCST90199761	textfile	8147	2	1	TRUE	NA	0.00259958	21.2287	21.3198
rs28657807	T	C	T	C	-0.110883	-185.179	0.0989801	0.0983	FALSE	FALSE	FALSE	qTVRE7	185.358	0.3178	outcome	TRUE	reported	textfile	0.0244742	5.88181e-06	exposure	TRUE	reported	GCST90199761	textfile	8147	2	1	TRUE	NA	0.00251317	20.5214	21.3198
rs72765698	T	A	T	A	0.089272	16.2588	0.203824	0.2126	FALSE	TRUE	FALSE	qTVRE7	154.397	0.9161	outcome	TRUE	reported	textfile	0.0189406	2.43793e-06	exposure	TRUE	reported	GCST90199761	textfile	8147	2	1	TRUE	NA	0.00271934	22.2094	21.3198
rs116582833	G	C	G	C	0.391272	-358.571	0.00785565	0.01	FALSE	TRUE	FALSE	Pg9B4i	665.999	0.5903	outcome	TRUE	reported	textfile	0.0809225	1.33047e-06	exposure	TRUE	reported	GCST90199762	textfile	8176	2	1	TRUE	NA	0.00285127	23.3729	22.1145
rs1342862	T	C	T	C	-0.135395	149.316	0.941104	0.9413	FALSE	FALSE	FALSE	Pg9B4i	272.64	0.5839	outcome	TRUE	reported	textfile	0.0301379	7.03846e-06	exposure	TRUE	reported	GCST90199762	textfile	8176	2	1	TRUE	NA	0.00246245	20.1778	22.1145
rs62153182	G	C	G	C	-0.0957719	343.789	0.171593	0.1624	FALSE	TRUE	FALSE	Pg9B4i	149.54	0.02151	outcome	TRUE	reported	textfile	0.0188723	3.88054e-07	exposure	TRUE	reported	GCST90199762	textfile	8176	2	1	TRUE	NA	0.00313993	25.7466	22.1145
rs7531202	C	A	C	A	0.0637923	4.7086	0.56601	0.579	FALSE	FALSE	FALSE	Pg9B4i	112.37	0.9666	outcome	TRUE	reported	textfile	0.0142856	7.98877e-06	exposure	TRUE	reported	GCST90199762	textfile	8176	2	1	TRUE	NA	0.00243299	19.9358	22.1145
rs76557465	T	G	T	G	-0.185051	-72.989	0.032727	0.0373	FALSE	FALSE	FALSE	Pg9B4i	312.298	0.8152	outcome	TRUE	reported	textfile	0.0400543	3.83761e-06	exposure	TRUE	reported	GCST90199762	textfile	8176	2	1	TRUE	NA	0.00260382	21.3392	22.1145
rs10203323	T	C	T	C	-0.13102	-487.214	0.0886995	0.0944	FALSE	FALSE	FALSE	Wwwmdo	189.453	0.01012	outcome	TRUE	reported	textfile	0.0276595	2.17001e-06	exposure	TRUE	reported	GCST90199763	textfile	7959	2	1	TRUE	NA	0.00281129	22.4325	22.4325
rs11803990	G	C	G	C	0.122385	-70.0298	0.0744877	0.0859	FALSE	TRUE	FALSE	c9gDdG	204.803	0.7324	outcome	TRUE	reported	textfile	0.0268663	5.2304e-06	exposure	TRUE	reported	GCST90199764	textfile	8210	2	1	TRUE	NA	0.00252116	20.746	25.831
rs6704782	T	A	T	A	-0.0931593	213.595	0.230577	0.2246	FALSE	TRUE	FALSE	c9gDdG	131.089	0.1032	outcome	TRUE	reported	textfile	0.0167526	2.68386e-08	exposure	TRUE	reported	GCST90199764	textfile	8210	2	1	TRUE	NA	0.00375243	30.9159	25.831
rs937729	G	T	G	T	0.0764968	-81.6766	0.278148	0.2744	FALSE	FALSE	FALSE	5amW7m	122.893	0.5063	outcome	TRUE	reported	textfile	0.0166186	4.1629e-06	exposure	TRUE	reported	GCST90199765	textfile	8259	2	1	TRUE	NA	0.00255892	21.1832	21.1832
rs111430959	A	T	A	T	0.16182	-209.041	0.0470745	0.0497	FALSE	TRUE	FALSE	deXoAZ	318.873	0.5121	outcome	TRUE	reported	textfile	0.0345014	2.72886e-06	exposure	TRUE	reported	GCST90199766	textfile	7679	2	1	TRUE	NA	0.00285656	21.9927	24.6972
rs79799178	G	A	G	A	-0.101195	354.036	0.172594	0.1639	FALSE	FALSE	FALSE	deXoAZ	149.058	0.01754	outcome	TRUE	reported	textfile	0.0193292	1.64664e-07	exposure	TRUE	reported	GCST90199766	textfile	7679	2	1	TRUE	NA	0.00355663	27.4017	24.6972
rs58495411	C	G	C	G	0.0670684	-73.2106	0.380215	0.3773	FALSE	TRUE	FALSE	LMPMKa	112.812	0.5164	outcome	TRUE	reported	textfile	0.0151586	9.66907e-06	exposure	TRUE	reported	GCST90199767	textfile	8210	2	1	TRUE	NA	0.0023787	19.5709	19.5709
rs12029016	A	G	A	G	-0.0926698	103.427	0.193287	0.2032	FALSE	FALSE	FALSE	5sDmVj	137.017	0.4503	outcome	TRUE	reported	textfile	0.0185831	6.13945e-07	exposure	TRUE	reported	GCST90199768	textfile	8251	2	1	TRUE	NA	0.00300488	24.8619	23.314
rs2247536	C	G	C	G	0.0778303	245.718	0.259367	0.2629	FALSE	TRUE	FALSE	5sDmVj	123.728	0.04704	outcome	TRUE	reported	textfile	0.0166804	3.07158e-06	exposure	TRUE	reported	GCST90199768	textfile	8251	2	1	TRUE	NA	0.00263168	21.766	23.314
rs114054586	A	C	A	C	0.301308	-466.079	0.0148951	0.0221	FALSE	FALSE	FALSE	ZYVRNx	410.011	0.2556	outcome	TRUE	reported	textfile	0.0659582	4.92019e-06	exposure	TRUE	reported	GCST90199769	textfile	7168	2	1	TRUE	NA	0.00290284	20.8623	21.5057
rs999992	C	G	C	G	-0.0823033	165.703	0.327447	0.3255	FALSE	TRUE	FALSE	ZYVRNx	119.988	0.1673	outcome	TRUE	reported	textfile	0.0174855	2.51466e-06	exposure	TRUE	reported	GCST90199769	textfile	7168	2	1	TRUE	NA	0.00308134	22.1492	21.5057
rs143357148	T	A	T	A	0.341054	1111.17	0.0100288	0.0146	FALSE	TRUE	FALSE	9RuaTO	548.235	0.04268	outcome	TRUE	reported	textfile	0.0764946	8.2519e-06	exposure	TRUE	reported	GCST90199770	textfile	7650	2	1	TRUE	NA	0.00259177	19.8734	20.167
rs7515787	C	T	C	T	0.072396	332.69	0.359385	0.3555	FALSE	FALSE	FALSE	9RuaTO	114.704	0.003727	outcome	TRUE	reported	textfile	0.0160029	6.06988e-06	exposure	TRUE	reported	GCST90199770	textfile	7650	2	1	TRUE	NA	0.00266815	20.4606	20.167
rs13394146	T	C	T	C	-0.0690565	50.4394	0.405915	0.412	FALSE	FALSE	FALSE	8HcKnl	111.734	0.6517	outcome	TRUE	reported	textfile	0.0153139	6.50093e-06	exposure	TRUE	reported	GCST90199771	textfile	8239	2	1	TRUE	NA	0.00246202	20.3298	20.6911
rs59405278	T	G	T	G	-0.355676	-96.5375	0.00950061	0.0162	FALSE	FALSE	FALSE	8HcKnl	529.485	0.8553	outcome	TRUE	reported	textfile	0.0775087	4.45691e-06	exposure	TRUE	reported	GCST90199771	textfile	8239	2	1	TRUE	NA	0.00254932	21.0525	20.6911
rs2935412	T	C	T	C	-0.0962014	-124.268	0.852684	0.8415	FALSE	FALSE	FALSE	6b40og	153.182	0.4172	outcome	TRUE	reported	textfile	0.0217442	9.67832e-06	exposure	TRUE	reported	GCST90199772	textfile	8270	2	1	TRUE	NA	0.00236126	19.5691	46.2062
rs673548	A	G	A	G	-0.082257	19.4884	0.208828	0.2081	FALSE	FALSE	FALSE	6b40og	133.661	0.8841	outcome	TRUE	reported	textfile	0.0186048	9.8115e-06	exposure	TRUE	reported	GCST90199772	textfile	8270	2	1	TRUE	NA	0.00235811	19.543	46.2062
rs77692382	T	C	T	C	0.183751	219.194	0.249206	0.2481	FALSE	FALSE	FALSE	6b40og	129.351	0.09016	outcome	TRUE	reported	textfile	0.017437	5.77053e-26	exposure	TRUE	reported	GCST90199772	textfile	8270	2	1	TRUE	NA	0.01325	111.022	46.2062
rs780093	C	T	C	T	-0.0905397	51.4608	0.597446	0.6141	FALSE	FALSE	FALSE	6b40og	111.87	0.6455	outcome	TRUE	reported	textfile	0.0153703	3.84867e-09	exposure	TRUE	reported	GCST90199772	textfile	8270	2	1	TRUE	NA	0.0041782	34.6903	46.2062
rs10927219	T	C	T	C	0.0897829	-117.177	0.220619	0.2326	FALSE	FALSE	FALSE	kWnXTj	130.534	0.3694	outcome	TRUE	reported	textfile	0.0186639	1.5055e-06	exposure	TRUE	reported	GCST90199773	textfile	8249	2	1	TRUE	NA	0.00279746	23.1354	22.2653
rs2481704	C	T	C	T	0.0764262	70.0622	0.621895	0.6185	FALSE	FALSE	FALSE	kWnXTj	115.839	0.5453	outcome	TRUE	reported	textfile	0.0164635	3.44801e-06	exposure	TRUE	reported	GCST90199773	textfile	8249	2	1	TRUE	NA	0.00260559	21.5444	22.2653
rs6717873	C	T	C	T	0.0725305	-24.267	0.434259	0.4313	FALSE	FALSE	FALSE	kWnXTj	110.952	0.8269	outcome	TRUE	reported	textfile	0.0156906	3.79067e-06	exposure	TRUE	reported	GCST90199773	textfile	8249	2	1	TRUE	NA	0.00258367	21.3627	22.2653
rs791012	T	C	T	C	-0.247265	-196.586	0.0233252	0.0221	FALSE	FALSE	FALSE	kWnXTj	468.689	0.6749	outcome	TRUE	reported	textfile	0.051531	1.59956e-06	exposure	TRUE	reported	GCST90199773	textfile	8249	2	1	TRUE	NA	0.0027834	23.0188	22.2653
rs12024366	G	A	G	A	0.0821828	-160.94	0.218478	0.2347	FALSE	FALSE	FALSE	1pWrHK	128.077	0.2089	outcome	TRUE	reported	textfile	0.0182703	6.85389e-06	exposure	TRUE	reported	GCST90199774	textfile	8260	2	1	TRUE	NA	0.00244359	20.2286
rs1317019	G	A	G	A	-0.0818515	-167.886	0.221036	0.2253	FALSE	FALSE	FALSE	1pWrHK	131.276	0.2009	outcome	TRUE	reported	textfile	0.0182842	7.58339e-06	exposure	TRUE	reported	GCST90199774	textfile	8260	2	1	TRUE	NA	0.0024203	20.0353
rs1807387	G	T	G	T	-0.111805	70.1673	0.106091	0.1143	FALSE	FALSE	FALSE	1pWrHK	178.633	0.6945	outcome	TRUE	reported	textfile	0.0247317	6.1629e-06	exposure	TRUE	reported	GCST90199774	textfile	8260	2	1	TRUE	NA	0.00246809	20.4319
rs12476354	A	G	A	G	0.110708	21.714	0.158082	0.165	FALSE	FALSE	FALSE	CDJeoB	147.859	0.8832	outcome	TRUE	reported	textfile	0.0243859	5.6299e-06	exposure	TRUE	reported	GCST90199776	textfile	5822	2	1	TRUE	NA	0.00352755	20.603	21.4186
rs71442305	C	A	C	A	-0.192573	-103.682	0.04932	0.0507	FALSE	FALSE	FALSE	CDJeoB	257.038	0.6867	outcome	TRUE	reported	textfile	0.0408329	2.40374e-06	exposure	TRUE	reported	GCST90199776	textfile	5822	2	1	TRUE	NA	0.00380577	22.2342	21.4186
rs10864726	T	C	T	C	0.0777323	-77.3368	0.602789	0.6074	FALSE	FALSE	FALSE	jTYidn	112.932	0.4935	outcome	TRUE	reported	textfile	0.0156189	6.46384e-07	exposure	TRUE	reported	GCST90199777	textfile	8227	2	1	TRUE	NA	0.00300162	24.7626	32.4811
rs1260326	C	T	C	T	-0.0883864	48.6835	0.587354	0.6046	FALSE	FALSE	FALSE	jTYidn	111.737	0.6631	outcome	TRUE	reported	textfile	0.0154441	1.04676e-08	exposure	TRUE	reported	GCST90199777	textfile	8227	2	1	TRUE	NA	0.00396532	32.7446	32.4811
rs61781291	A	T	A	T	0.110836	232.43	0.252328	0.2518	FALSE	TRUE	FALSE	jTYidn	127.093	0.06743	outcome	TRUE	reported	textfile	0.0175366	2.6111e-10	exposure	TRUE	reported	GCST90199777	textfile	8227	2	1	TRUE	NA	0.00483199	39.9361	32.4811
rs11895508	C	T	C	T	0.100791	-57.3315	0.171247	0.1724	FALSE	FALSE	FALSE	POTsS4	161.419	0.7225	outcome	TRUE	reported	textfile	0.0204023	7.80442e-07	exposure	TRUE	reported	GCST90199778	textfile	8177	2	1	TRUE	NA	0.00297575	24.3994	22.4403
rs148853973	C	A	C	A	-0.242581	97.2615	0.0214286	0.0274	FALSE	FALSE	FALSE	POTsS4	434.711	0.823	outcome	TRUE	reported	textfile	0.0535951	6.00616e-06	exposure	TRUE	reported	GCST90199778	textfile	8177	2	1	TRUE	NA	0.00249909	20.4813	22.4403
rs12239686	C	T	C	T	-0.388734	-116.443	0.0111396	0.0213	FALSE	FALSE	FALSE	0l8XU4	573.016	0.839	outcome	TRUE	reported	textfile	0.075792	2.9136e-07	exposure	TRUE	reported	GCST90199779	textfile	7826	2	1	TRUE	NA	0.00335013	26.2995	26.3593
rs2160387	C	T	C	T	0.0820832	124.283	0.431617	0.421	FALSE	FALSE	FALSE	0l8XU4	114.698	0.2786	outcome	TRUE	reported	textfile	0.0159676	2.73852e-07	exposure	TRUE	reported	GCST90199779	textfile	7826	2	1	TRUE	NA	0.00336531	26.4191	26.3593
rs142774760	A	G	A	G	-0.176897	-279.834	0.0553044	0.0615	FALSE	FALSE	FALSE	Wm6O9S	268.37	0.2971	outcome	TRUE	reported	textfile	0.0378346	2.93177e-06	exposure	TRUE	reported	GCST90199780	textfile	6806	2	1	TRUE	NA	0.00320168	21.8542	20.8672
rs526887	C	T	C	T	-0.267624	183.076	0.0209651	0.0219	FALSE	FALSE	FALSE	Wm6O9S	391.205	0.6398	outcome	TRUE	reported	textfile	0.0600137	8.21984e-06	exposure	TRUE	reported	GCST90199780	textfile	6806	2	1	TRUE	NA	0.00291333	19.8802	20.8672
rs7513363	G	A	G	A	-0.280778	109.621	0.312542	0.3266	FALSE	FALSE	FALSE	tvfW8m	118.161	0.3536	outcome	TRUE	reported	textfile	0.0188464	3.38415e-50	exposure	TRUE	reported	GCST90199781	textfile	6015	2	1	TRUE	NA	0.0355874	221.883	221.883
rs76221041	C	A	C	A	-0.135324	-85.7184	0.0768938	0.0841	FALSE	FALSE	FALSE	Fvj7AS	219.963	0.6968	outcome	TRUE	reported	textfile	0.0293136	3.90391e-06	exposure	TRUE	reported	GCST90199783	textfile	8168	2	1	TRUE	NA	0.00260234	21.3062	21.3062
rs1427456	C	T	C	T	0.0829432	-31.5285	0.247016	0.2381	FALSE	FALSE	FALSE	1fOn4z	140.562	0.8225	outcome	TRUE	reported	textfile	0.0186139	8.35142e-06	exposure	TRUE	reported	GCST90199784	textfile	7812	2	1	TRUE	NA	0.00253526	19.8507	21.7029
rs6688638	C	T	C	T	-0.0805562	-11.4545	0.649444	0.6488	FALSE	FALSE	FALSE	1fOn4z	115.602	0.9211	outcome	TRUE	reported	textfile	0.0165959	1.21005e-06	exposure	TRUE	reported	GCST90199784	textfile	7812	2	1	TRUE	NA	0.00300695	23.5551	21.7029
rs41271955	C	T	C	T	0.226072	-336.758	0.0283418	0.039	FALSE	FALSE	FALSE	pyxcGm	305.23	0.2699	outcome	TRUE	reported	textfile	0.0498104	5.66132e-06	exposure	TRUE	reported	GCST90199785	textfile	7100	2	1	TRUE	NA	0.00289292	20.5935	19.9428
rs61766381	T	C	T	C	-0.106581	89.7138	0.142982	0.1471	FALSE	FALSE	FALSE	pyxcGm	161.394	0.5783	outcome	TRUE	reported	textfile	0.0241188	9.91654e-06	exposure	TRUE	reported	GCST90199785	textfile	7100	2	1	TRUE	NA	0.00274282	19.5221	19.9428
rs6726136	C	A	C	A	-0.0761563	47.8119	0.419034	0.4274	FALSE	FALSE	FALSE	pyxcGm	115.648	0.6793	outcome	TRUE	reported	textfile	0.0171503	8.97376e-06	exposure	TRUE	reported	GCST90199785	textfile	7100	2	1	TRUE	NA	0.00276953	19.7127	19.9428
rs10802092	T	A	T	A	0.126041	103.828	0.593372	0.5986	FALSE	TRUE	FALSE	v1HuMt	111.301	0.3509	outcome	TRUE	reported	textfile	0.0147352	1.19172e-17	exposure	TRUE	reported	GCST90199786	textfile	8246	2	1	TRUE	NA	0.00879492	73.1486	48.3979
rs17471689	A	G	A	G	-0.0750737	-85.2331	0.34686	0.3588	FALSE	FALSE	FALSE	v1HuMt	117.131	0.4668	outcome	TRUE	reported	textfile	0.0154364	1.15382e-06	exposure	TRUE	reported	GCST90199786	textfile	8246	2	1	TRUE	NA	0.0028602	23.6471	48.3979
rs114076932	G	A	G	A	-0.184597	299.31	0.0399781	0.042	FALSE	FALSE	FALSE	C7WnKu	284.969	0.2936	outcome	TRUE	reported	textfile	0.0381419	1.30014e-06	exposure	TRUE	reported	GCST90199787	textfile	8248	2	1	TRUE	NA	0.00283181	23.4174	23.4174
rs61781291	A	T	A	T	0.0836417	232.43	0.253201	0.2518	FALSE	TRUE	FALSE	d0gY7G	127.093	0.06743	outcome	TRUE	reported	textfile	0.0177146	2.33953e-06	exposure	TRUE	reported	GCST90199788	textfile	8267	2	1	TRUE	NA	0.00268946	22.2884	22.2884
rs11571545	A	G	A	G	-0.242187	332.878	0.0239078	0.0278	FALSE	FALSE	FALSE	2zTLCm	349.351	0.3407	outcome	TRUE	reported	textfile	0.0502914	1.46695e-06	exposure	TRUE	reported	GCST90199789	textfile	8249	2	1	TRUE	NA	0.00280346	23.1851	32.0172
rs12408968	C	T	C	T	-0.0705496	17.8971	0.569334	0.5822	FALSE	FALSE	FALSE	2zTLCm	110.876	0.8718	outcome	TRUE	reported	textfile	0.0158667	8.73249e-06	exposure	TRUE	reported	GCST90199789	textfile	8249	2	1	TRUE	NA	0.00239097	19.7656	32.0172
rs61781291	A	T	A	T	0.130233	232.43	0.252872	0.2518	FALSE	TRUE	FALSE	2zTLCm	127.093	0.06743	outcome	TRUE	reported	textfile	0.0178697	3.14806e-13	exposure	TRUE	reported	GCST90199789	textfile	8249	2	1	TRUE	NA	0.00639763	53.1009	32.0172
rs10735770	G	A	G	A	-0.080119	-39.7553	0.63761	0.6339	FALSE	FALSE	FALSE	mSnuek	114.89	0.7293	outcome	TRUE	reported	textfile	0.0174725	4.53064e-06	exposure	TRUE	reported	GCST90199790	textfile	6697	2	1	TRUE	NA	0.00312982	21.0199	21.5006
rs149844476	A	G	A	G	-0.292309	-197.252	0.0186713	0.0232	FALSE	FALSE	FALSE	mSnuek	382.867	0.6064	outcome	TRUE	reported	textfile	0.0613995	1.9285e-06	exposure	TRUE	reported	GCST90199790	textfile	6697	2	1	TRUE	NA	0.00337293	22.6582	21.5006
rs604788	T	C	T	C	-0.123	164.19	0.113234	0.1199	FALSE	FALSE	FALSE	mSnuek	182.259	0.3677	outcome	TRUE	reported	textfile	0.0269502	5.01908e-06	exposure	TRUE	reported	GCST90199790	textfile	6697	2	1	TRUE	NA	0.00310068	20.8236	21.5006
rs17008864	C	T	C	T	-0.136333	127.854	0.0889697	0.0959	FALSE	FALSE	FALSE	QsAEZ7	188.319	0.4972	outcome	TRUE	reported	textfile	0.026888	3.97e-07	exposure	TRUE	reported	GCST90199791	textfile	8270	2	1	TRUE	NA	0.00309907	25.7028	23.5671
rs2243884	C	T	C	T	-0.0849616	113.703	0.246116	0.2675	FALSE	FALSE	FALSE	QsAEZ7	126.936	0.3704	outcome	TRUE	reported	textfile	0.0181134	2.72473e-06	exposure	TRUE	reported	GCST90199791	textfile	8270	2	1	TRUE	NA	0.0026533	21.9958	23.5671
rs61781291	A	T	A	T	0.0853201	232.43	0.252895	0.2518	FALSE	TRUE	FALSE	QsAEZ7	127.093	0.06743	outcome	TRUE	reported	textfile	0.0177873	1.61318e-06	exposure	TRUE	reported	GCST90199791	textfile	8270	2	1	TRUE	NA	0.00277441	23.0026	23.5671
rs10186786	C	T	C	T	-0.101922	-206.334	0.126578	0.1296	FALSE	FALSE	FALSE	3zGmbu	168.863	0.2217	outcome	TRUE	reported	textfile	0.0227121	7.20417e-06	exposure	TRUE	reported	GCST90199792	textfile	8276	2	1	TRUE	NA	0.00242742	20.1334	40.7811
rs1260326	C	T	C	T	-0.086921	48.6835	0.587683	0.6046	FALSE	FALSE	FALSE	3zGmbu	111.737	0.6631	outcome	TRUE	reported	textfile	0.0155185	2.1298e-08	exposure	TRUE	reported	GCST90199792	textfile	8276	2	1	TRUE	NA	0.00377647	31.365	40.7811
rs7515857	T	G	T	G	0.147805	205.418	0.251826	0.2483	FALSE	FALSE	FALSE	3zGmbu	130.499	0.1155	outcome	TRUE	reported	textfile	0.0175583	3.8308e-17	exposure	TRUE	reported	GCST90199792	textfile	8276	2	1	TRUE	NA	0.00848966	70.8449	40.7811
rs1402545	C	T	C	T	-0.0815247	193.683	0.56712	0.5737	FALSE	FALSE	FALSE	tu1kUa	110.929	0.08081	outcome	TRUE	reported	textfile	0.0160703	3.91603e-07	exposure	TRUE	reported	GCST90199793	textfile	8279	2	1	TRUE	NA	0.00309888	25.7292	38.5962
rs77692382	T	C	T	C	0.128077	219.194	0.249177	0.2481	FALSE	FALSE	FALSE	tu1kUa	129.351	0.09016	outcome	TRUE	reported	textfile	0.0178513	7.25006e-13	exposure	TRUE	reported	GCST90199793	textfile	8279	2	1	TRUE	NA	0.00617921	51.4633	38.5962
rs139516793	G	T	G	T	0.323417	377.735	0.0126651	0.015	FALSE	FALSE	FALSE	ixERbS	550.295	0.4924	outcome	TRUE	reported	textfile	0.0690889	2.85249e-06	exposure	TRUE	reported	GCST90199794	textfile	8283	2	1	TRUE	NA	0.0026386	21.9081	27.4649
rs1492701	G	C	G	C	0.119866	178.859	0.2525	0.253	FALSE	TRUE	FALSE	ixERbS	129.782	0.1682	outcome	TRUE	reported	textfile	0.0177373	1.40049e-11	exposure	TRUE	reported	GCST90199794	textfile	8283	2	1	TRUE	NA	0.00548329	45.6575	27.4649
rs2197595	A	G	A	G	-0.0708324	-80.3196	0.514079	0.5195	FALSE	FALSE	FALSE	ixERbS	112.098	0.4737	outcome	TRUE	reported	textfile	0.0152896	3.60916e-06	exposure	TRUE	reported	GCST90199794	textfile	8283	2	1	TRUE	NA	0.0025844	21.4569	27.4649
rs67086575	G	A	G	A	0.0922591	61.2884	0.1767	0.1675	FALSE	FALSE	FALSE	ixERbS	161.18	0.7038	outcome	TRUE	reported	textfile	0.0202086	4.98661e-06	exposure	TRUE	reported	GCST90199794	textfile	8283	2	1	TRUE	NA	0.00250996	20.8373	27.4649
rs1528801	T	G	T	G	0.0916088	-330.722	0.191809	0.2048	FALSE	FALSE	FALSE	XmNaW4	136.016	0.01504	outcome	TRUE	reported	textfile	0.0192502	1.94697e-06	exposure	TRUE	reported	GCST90199795	textfile	8247	2	1	TRUE	NA	0.00273853	22.6412	23.6191
rs28550594	A	G	A	G	-0.0905159	61.0247	0.26327	0.2669	FALSE	FALSE	FALSE	XmNaW4	132.847	0.646	outcome	TRUE	reported	textfile	0.0171911	1.39976e-07	exposure	TRUE	reported	GCST90199795	textfile	8247	2	1	TRUE	NA	0.00335034	27.7164	23.6191
rs3795754	C	T	C	T	-0.0690889	110.457	0.426621	0.4226	FALSE	FALSE	FALSE	XmNaW4	110.988	0.3196	outcome	TRUE	reported	textfile	0.0152574	5.94823e-06	exposure	TRUE	reported	GCST90199795	textfile	8247	2	1	TRUE	NA	0.00248017	20.4998	23.6191
rs11588956	G	C	G	C	0.0820104	-4.3788	0.387633	0.3902	FALSE	TRUE	FALSE	QS3CZQ	114.162	0.9694	outcome	TRUE	reported	textfile	0.0162376	4.40312e-07	exposure	TRUE	reported	GCST90199796	textfile	7540	2	1	TRUE	NA	0.00337176	25.5023	22.5019
rs145376710	T	C	T	C	-0.147357	86.3946	0.0612436	0.0683	FALSE	FALSE	FALSE	QS3CZQ	248.582	0.7282	outcome	TRUE	reported	textfile	0.0331513	8.79e-06	exposure	TRUE	reported	GCST90199796	textfile	7540	2	1	TRUE	NA	0.00261356	19.7526	22.5019
rs62162923	T	C	T	C	-0.209793	-377.888	0.0327084	0.0323	FALSE	FALSE	FALSE	QS3CZQ	419.124	0.3673	outcome	TRUE	reported	textfile	0.0444693	2.38524e-06	exposure	TRUE	reported	GCST90199796	textfile	7540	2	1	TRUE	NA	0.00294313	22.2508	22.5019
rs10496399	C	T	C	T	-0.0806174	74.301	0.219751	0.2348	FALSE	FALSE	FALSE	dyPyxO	128.139	0.562	outcome	TRUE	reported	textfile	0.0175695	4.46491e-06	exposure	TRUE	reported	GCST90199797	textfile	7731	2	1	TRUE	NA	0.00271595	21.0488	21.4452
rs3944510	A	C	A	C	-0.0707971	-147.143	0.606609	0.6162	FALSE	FALSE	FALSE	dyPyxO	113.529	0.1949	outcome	TRUE	reported	textfile	0.0150933	2.72355e-06	exposure	TRUE	reported	GCST90199797	textfile	7731	2	1	TRUE	NA	0.00283787	21.9963	21.4452
rs72815194	C	T	C	T	0.355627	349.714	0.00876396	0.0121	FALSE	FALSE	FALSE	dyPyxO	664.848	0.5989	outcome	TRUE	reported	textfile	0.0785592	5.98632e-06	exposure	TRUE	reported	GCST90199797	textfile	7731	2	1	TRUE	NA	0.00264369	20.4872	21.4452
rs75072359	T	A	T	A	-0.185188	-338.71	0.0359922	0.0384	FALSE	TRUE	FALSE	dyPyxO	287.814	0.2393	outcome	TRUE	reported	textfile	0.0392561	2.38852e-06	exposure	TRUE	reported	GCST90199797	textfile	7731	2	1	TRUE	NA	0.0028703	22.2484	21.4452
rs12139362	A	G	A	G	0.178765	-461.889	0.0428242	0.049	FALSE	FALSE	FALSE	8TvB4k	316.54	0.1445	outcome	TRUE	reported	textfile	0.0402577	8.97374e-06	exposure	TRUE	reported	GCST90199798	textfile	7465	2	1	TRUE	NA	0.00263446	19.7129	19.7129
rs1134688	G	T	G	T	-0.247742	278.482	0.228101	0.2185	FALSE	FALSE	FALSE	TCbVX8	132.745	0.03592	outcome	TRUE	reported	textfile	0.0178196	6.09484e-44	exposure	TRUE	reported	GCST90199799	textfile	8238	2	1	TRUE	NA	0.022925	193.24	79.4803
rs182474301	T	C	T	C	-0.304287	-241.583	0.0129926	0.0154	FALSE	FALSE	FALSE	TCbVX8	517.262	0.6405	outcome	TRUE	reported	textfile	0.0670373	5.65008e-06	exposure	TRUE	reported	GCST90199799	textfile	8238	2	1	TRUE	NA	0.00249475	20.5982	79.4803
rs2102629	G	A	G	A	0.0814308	-52.4433	0.63864	0.635	FALSE	FALSE	FALSE	TCbVX8	120.812	0.6642	outcome	TRUE	reported	textfile	0.0164153	7.02507e-07	exposure	TRUE	reported	GCST90199799	textfile	8238	2	1	TRUE	NA	0.00297826	24.6022	79.4803
rs1320874	G	A	G	A	-0.0781675	-158.593	0.257428	0.26	FALSE	FALSE	FALSE	ooq0Yq	124.126	0.2014	outcome	TRUE	reported	textfile	0.0175323	8.25428e-06	exposure	TRUE	reported	GCST90199800	textfile	8097	2	1	TRUE	NA	0.00244898	19.8732	21.2032
rs35313923	T	C	T	C	-0.0931908	-184.683	0.194817	0.1992	FALSE	FALSE	FALSE	ooq0Yq	154.926	0.2332	outcome	TRUE	reported	textfile	0.0195685	1.91414e-06	exposure	TRUE	reported	GCST90199800	textfile	8097	2	1	TRUE	NA	0.00279314	22.6738	21.2032
rs745581	T	C	T	C	0.0711432	-104.171	0.478174	0.4811	FALSE	FALSE	FALSE	ooq0Yq	111.249	0.3491	outcome	TRUE	reported	textfile	0.0154997	4.43292e-06	exposure	TRUE	reported	GCST90199800	textfile	8097	2	1	TRUE	NA	0.00259518	21.0626	21.2032
rs11684957	G	A	G	A	-0.0736254	-102.607	0.530078	0.5393	FALSE	FALSE	FALSE	e8jIat	108.628	0.3449	outcome	TRUE	reported	textfile	0.0161501	5.14412e-06	exposure	TRUE	reported	GCST90199801	textfile	7682	2	1	TRUE	NA	0.0026981	20.7774	21.1592
rs2171691	T	C	T	C	-0.0768843	-134.198	0.358452	0.3765	FALSE	FALSE	FALSE	e8jIat	112.357	0.2323	outcome	TRUE	reported	textfile	0.0165322	3.31003e-06	exposure	TRUE	reported	GCST90199801	textfile	7682	2	1	TRUE	NA	0.00280749	21.6223	21.1592
rs987987	G	A	G	A	0.0800301	-22.1448	0.697901	0.6924	FALSE	FALSE	FALSE	e8jIat	118.313	0.8515	outcome	TRUE	reported	textfile	0.0174294	4.39691e-06	exposure	TRUE	reported	GCST90199801	textfile	7682	2	1	TRUE	NA	0.00273702	21.078	21.1592
rs186858269	A	G	A	G	0.311998	509.801	0.012436	0.0158	FALSE	FALSE	FALSE	yvO3zu	473.78	0.2819	outcome	TRUE	reported	textfile	0.0681782	4.73457e-06	exposure	TRUE	reported	GCST90199802	textfile	8232	2	1	TRUE	NA	0.00253749	20.9366	22.1085
rs2501320	A	G	A	G	-0.0824828	-149.41	0.33305	0.3483	FALSE	FALSE	FALSE	yvO3zu	120.801	0.2162	outcome	TRUE	reported	textfile	0.0167586	8.57475e-07	exposure	TRUE	reported	GCST90199802	textfile	8232	2	1	TRUE	NA	0.00293407	24.2184	22.1085
rs73147992	T	C	T	C	-0.508451	-747.851	0.00474222	0.0103	FALSE	FALSE	FALSE	yvO3zu	1014.15	0.4609	outcome	TRUE	reported	textfile	0.110492	4.19044e-06	exposure	TRUE	reported	GCST90199802	textfile	8232	2	1	TRUE	NA	0.00256576	21.1705	22.1085
rs6426007	T	C	T	C	-0.0766631	34.8269	0.659276	0.6514	FALSE	FALSE	FALSE	DkCODO	125.748	0.7818	outcome	TRUE	reported	textfile	0.0163376	2.6997e-06	exposure	TRUE	reported	GCST90199803	textfile	8242	2	1	TRUE	NA	0.00266443	22.0136	22.0136
rs28550594	A	G	A	G	-0.0799224	61.0247	0.263347	0.2669	FALSE	FALSE	FALSE	sh8Zgs	132.847	0.646	outcome	TRUE	reported	textfile	0.0174452	4.62016e-06	exposure	TRUE	reported	GCST90199804	textfile	8236	2	1	TRUE	NA	0.00254193	20.9836	20.4019
rs34981686	C	T	C	T	-0.211087	-407.161	0.0268085	0.0302	FALSE	FALSE	FALSE	sh8Zgs	378.053	0.2815	outcome	TRUE	reported	textfile	0.0474083	8.48618e-06	exposure	TRUE	reported	GCST90199804	textfile	8236	2	1	TRUE	NA	0.00240134	19.8202	20.4019
rs10918448	C	T	C	T	-0.0847538	-169.655	0.238474	0.2459	FALSE	FALSE	FALSE	VtaaT1	136.297	0.2132	outcome	TRUE	reported	textfile	0.0182885	3.58181e-06	exposure	TRUE	reported	GCST90199805	textfile	8223	2	1	TRUE	NA	0.00260495	21.4712	21.4712
rs12406866	T	G	T	G	0.155643	-14.7089	0.792138	0.7777	FALSE	FALSE	FALSE	syyidT	134.257	0.9128	outcome	TRUE	reported	textfile	0.0185571	4.97561e-17	exposure	TRUE	reported	GCST90199806	textfile	8268	2	1	TRUE	NA	0.00843644	70.3289	70.3289
rs12406866	T	G	T	G	0.107603	-14.7089	0.792401	0.7777	FALSE	FALSE	FALSE	FxsjZz	134.257	0.9128	outcome	TRUE	reported	textfile	0.018556	6.67727e-09	exposure	TRUE	reported	GCST90199807	textfile	8260	2	1	TRUE	NA	0.00405448	33.6182	33.6182
rs181286749	G	T	G	T	-0.553678	126.475	0.00405107	0.021	FALSE	FALSE	FALSE	AQSq0y	551.013	0.8185	outcome	TRUE	reported	textfile	0.121725	5.40087e-06	exposure	TRUE	reported	GCST90199808	textfile	8231	2	1	TRUE	NA	0.00250733	20.6847	26.2541
rs77692382	T	C	T	C	0.100746	219.194	0.249448	0.2481	FALSE	FALSE	FALSE	AQSq0y	129.351	0.09016	outcome	TRUE	reported	textfile	0.0178567	1.68169e-08	exposure	TRUE	reported	GCST90199808	textfile	8231	2	1	TRUE	NA	0.00385234	31.8235	26.2541
rs12471252	C	T	C	T	-0.0724834	99.8258	0.363238	0.3536	FALSE	FALSE	FALSE	a29VQ0	117.825	0.3969	outcome	TRUE	reported	textfile	0.0162319	7.98801e-06	exposure	TRUE	reported	GCST90199809	textfile	8124	2	1	TRUE	NA	0.00244852	19.9357	20.1791
rs34703634	G	T	G	T	0.0780448	-55.0711	0.714855	0.6891	FALSE	FALSE	FALSE	a29VQ0	128.29	0.6677	outcome	TRUE	reported	textfile	0.0176371	9.64236e-06	exposure	TRUE	reported	GCST90199809	textfile	8124	2	1	TRUE	NA	0.00240446	19.5761	20.1791
rs74569437	A	T	A	T	-0.349909	623.419	0.0101915	0.0142	FALSE	TRUE	FALSE	a29VQ0	527.54	0.2373	outcome	TRUE	reported	textfile	0.0763006	4.51981e-06	exposure	TRUE	reported	GCST90199809	textfile	8124	2	1	TRUE	NA	0.00258203	21.0256	20.1791
rs147163022	T	C	T	C	-0.318778	-614.946	0.0128096	0.0169	FALSE	FALSE	FALSE	ZHZcPa	467.843	0.1887	outcome	TRUE	reported	textfile	0.0669001	1.88866e-06	exposure	TRUE	reported	GCST90199810	textfile	8246	2	1	TRUE	NA	0.00274591	22.6996	21.7166
rs332085	T	C	T	C	0.0688555	-90.1465	0.441169	0.4539	FALSE	FALSE	FALSE	ZHZcPa	110.084	0.4128	outcome	TRUE	reported	textfile	0.0155708	9.77551e-06	exposure	TRUE	reported	GCST90199810	textfile	8246	2	1	TRUE	NA	0.00236583	19.5501	21.7166
rs624700	C	G	C	G	-0.0751239	110.023	0.405398	0.3919	FALSE	TRUE	FALSE	ZHZcPa	119	0.3552	outcome	TRUE	reported	textfile	0.0156967	1.70169e-06	exposure	TRUE	reported	GCST90199810	textfile	8246	2	1	TRUE	NA	0.00277007	22.8999	21.7166
rs12122211	T	C	T	C	-0.234248	-152.131	0.0259724	0.0256	FALSE	FALSE	FALSE	4MjC7E	474.181	0.7483	outcome	TRUE	reported	textfile	0.0490281	1.77198e-06	exposure	TRUE	reported	GCST90199811	textfile	8165	2	1	TRUE	NA	0.002788	22.8221	21.7198
rs12740674	T	C	T	C	0.0703759	-41.2048	0.446721	0.4545	FALSE	FALSE	FALSE	4MjC7E	111.893	0.7127	outcome	TRUE	reported	textfile	0.0159056	9.66184e-06	exposure	TRUE	reported	GCST90199811	textfile	8165	2	1	TRUE	NA	0.00239195	19.5723	21.7198
rs75424340	T	C	T	C	-0.370802	304.609	0.00980753	0.0127	FALSE	FALSE	FALSE	4MjC7E	537.424	0.5709	outcome	TRUE	reported	textfile	0.0777059	1.8253e-06	exposure	TRUE	reported	GCST90199811	textfile	8165	2	1	TRUE	NA	0.00278106	22.7651	21.7198
rs115860272	A	G	A	G	-0.577536	-495.918	0.00404664	0.0152	FALSE	FALSE	FALSE	x4zCtx	718.642	0.4901	outcome	TRUE	reported	textfile	0.130045	8.95155e-06	exposure	TRUE	reported	GCST90199812	textfile	7304	2	1	TRUE	NA	0.00269302	19.7175	19.9014
rs13396806	A	G	A	G	0.112954	40.1132	0.129664	0.1413	FALSE	FALSE	FALSE	x4zCtx	172.422	0.816	outcome	TRUE	reported	textfile	0.0252002	7.3849e-06	exposure	TRUE	reported	GCST90199812	textfile	7304	2	1	TRUE	NA	0.0027431	20.0852	19.9014
rs12411241	G	A	G	A	0.170435	188.797	0.034871	0.0397	FALSE	FALSE	FALSE	k5FIi5	290.194	0.5153	outcome	TRUE	reported	textfile	0.0378026	6.52709e-06	exposure	TRUE	reported	GCST90199813	textfile	8271	2	1	TRUE	NA	0.0024516	20.3221	20.3221
rs12026433	C	T	C	T	0.238834	-119.202	0.035387	0.0415	FALSE	FALSE	FALSE	etDbEt	336.188	0.7229	outcome	TRUE	reported	textfile	0.0536473	8.51037e-06	exposure	TRUE	reported	GCST90199814	textfile	5169	2	1	TRUE	NA	0.00381969	19.812	19.9019
rs12472643	T	C	T	C	0.155343	-114.536	0.0912373	0.1016	FALSE	FALSE	FALSE	etDbEt	203.232	0.573	outcome	TRUE	reported	textfile	0.0347362	7.7461e-06	exposure	TRUE	reported	GCST90199814	textfile	5169	2	1	TRUE	NA	0.00385421	19.9917	19.9019
rs4656069	G	A	G	A	0.069403	-5.3882	0.391706	0.3827	FALSE	FALSE	FALSE	6FYCaq	114.326	0.9624	outcome	TRUE	reported	textfile	0.0145934	1.97664e-06	exposure	TRUE	reported	GCST90199815	textfile	8205	2	1	TRUE	NA	0.00274897	22.6119	22.1819
rs72773040	G	T	G	T	0.213277	1020.61	0.0249663	0.027	FALSE	FALSE	FALSE	6FYCaq	349.495	0.003498	outcome	TRUE	reported	textfile	0.0457239	3.09432e-06	exposure	TRUE	reported	GCST90199815	textfile	8205	2	1	TRUE	NA	0.00264468	21.7518	22.1819
rs12043849	T	C	T	C	0.145492	-265.776	0.0536751	0.0526	FALSE	FALSE	FALSE	b0hxDj	263.232	0.3127	outcome	TRUE	reported	textfile	0.031916	5.14964e-06	exposure	TRUE	reported	GCST90199816	textfile	8142	2	1	TRUE	NA	0.00254579	20.7757	20.9266
rs12058849	C	G	C	G	-0.144007	172.695	0.0578492	0.0605	FALSE	TRUE	FALSE	b0hxDj	238.648	0.4693	outcome	TRUE	reported	textfile	0.0312939	4.18968e-06	exposure	TRUE	reported	GCST90199816	textfile	8142	2	1	TRUE	NA	0.00259411	21.171	20.9266
rs144722959	G	T	G	T	0.239261	187.881	0.0203111	0.0231	FALSE	FALSE	FALSE	b0hxDj	392.006	0.6317	outcome	TRUE	reported	textfile	0.0518127	3.8783e-06	exposure	TRUE	reported	GCST90199816	textfile	8142	2	1	TRUE	NA	0.00261219	21.3189	20.9266
rs17391311	C	T	C	T	-0.0734953	-70.769	0.284539	0.2717	FALSE	FALSE	FALSE	b0hxDj	123.773	0.5675	outcome	TRUE	reported	textfile	0.0162538	6.13397e-06	exposure	TRUE	reported	GCST90199816	textfile	8142	2	1	TRUE	NA	0.00250489	20.441	20.9266
rs16843273	T	C	T	C	0.239733	282.614	0.0378739	0.04	FALSE	FALSE	FALSE	C3DZym	286.555	0.324	outcome	TRUE	reported	textfile	0.0452106	1.1417e-07	exposure	TRUE	reported	GCST90199817	textfile	6161	2	1	TRUE	NA	0.00454304	28.1083	38.4294
rs17662991	A	C	A	C	0.245824	53.6178	0.0279857	0.0321	FALSE	FALSE	FALSE	C3DZym	322.271	0.8679	outcome	TRUE	reported	textfile	0.052686	3.07366e-06	exposure	TRUE	reported	GCST90199817	textfile	6161	2	1	TRUE	NA	0.00352107	21.7629	38.4294
rs7554832	A	T	A	T	0.164663	84.1048	0.349423	0.3309	FALSE	TRUE	FALSE	C3DZym	115.51	0.4665	outcome	TRUE	reported	textfile	0.0180343	6.81416e-20	exposure	TRUE	reported	GCST90199817	textfile	6161	2	1	TRUE	NA	0.0133507	83.3398	38.4294
rs9425803	T	A	T	A	-0.0833789	-90.2354	0.335561	0.3403	FALSE	TRUE	FALSE	C3DZym	120.267	0.4531	outcome	TRUE	reported	textfile	0.0184093	5.92176e-06	exposure	TRUE	reported	GCST90199817	textfile	6161	2	1	TRUE	NA	0.00331851	20.5067	38.4294
rs114444327	A	G	A	G	-0.129258	-229.833	0.0881165	0.0885	FALSE	FALSE	FALSE	cnDSHf	192.941	0.2336	outcome	TRUE	reported	textfile	0.0272407	2.08487e-06	exposure	TRUE	reported	GCST90199818	textfile	8211	2	1	TRUE	NA	0.0027346	22.5098	21.7392
rs2182418	G	A	G	A	0.0732774	-21.7706	0.349823	0.3488	FALSE	FALSE	FALSE	cnDSHf	115.303	0.8502	outcome	TRUE	reported	textfile	0.0160384	4.90331e-06	exposure	TRUE	reported	GCST90199818	textfile	8211	2	1	TRUE	NA	0.00253582	20.8695	21.7392
rs2581076	G	A	G	A	-0.102848	117.709	0.145289	0.1504	FALSE	FALSE	FALSE	cnDSHf	151.392	0.4369	outcome	TRUE	reported	textfile	0.0220057	2.95852e-06	exposure	TRUE	reported	GCST90199818	textfile	8211	2	1	TRUE	NA	0.00265321	21.8381	21.7392
rs115361548	G	A	G	A	-0.249454	498.663	0.0196749	0.0218	FALSE	FALSE	FALSE	XAUpxD	422.515	0.2379	outcome	TRUE	reported	textfile	0.0558733	8.02036e-06	exposure	TRUE	reported	GCST90199819	textfile	8216	2	1	TRUE	NA	0.00242025	19.9281	21.7172
rs860285	A	G	A	G	0.0792356	-5.5412	0.360081	0.3648	FALSE	FALSE	FALSE	XAUpxD	114.428	0.9614	outcome	TRUE	reported	textfile	0.0163409	1.24139e-06	exposure	TRUE	reported	GCST90199819	textfile	8216	2	1	TRUE	NA	0.00285356	23.5062	21.7172
rs56214525	C	G	C	G	-0.389233	-124.087	0.00774072	0.0264	FALSE	TRUE	FALSE	96g3JA	524.277	0.8129	outcome	TRUE	reported	textfile	0.0875852	8.82789e-06	exposure	TRUE	reported	GCST90199820	textfile	8273	2	1	TRUE	NA	0.00238155	19.7448	19.7448
rs1168041	C	T	C	T	0.0747145	-132.036	0.669039	0.6714	FALSE	FALSE	FALSE	3US4Nm	119.395	0.2688	outcome	TRUE	reported	textfile	0.0163058	4.60391e-06	exposure	TRUE	reported	GCST90199821	textfile	8268	2	1	TRUE	NA	0.00253293	20.9904	21.1723
rs6743891	C	G	C	G	-0.0755066	-224.02	0.32725	0.3319	FALSE	TRUE	FALSE	3US4Nm	116.296	0.05407	outcome	TRUE	reported	textfile	0.0161607	2.97936e-06	exposure	TRUE	reported	GCST90199821	textfile	8268	2	1	TRUE	NA	0.00263332	21.8245	21.1723
rs74888656	A	G	A	G	0.160478	-270.944	0.0490719	0.0506	FALSE	FALSE	FALSE	3US4Nm	254.646	0.2873	outcome	TRUE	reported	textfile	0.0350209	4.59792e-06	exposure	TRUE	reported	GCST90199821	textfile	8268	2	1	TRUE	NA	0.00253323	20.9928	21.1723
rs7523124	G	T	G	T	0.202303	161.727	0.0298995	0.0333	FALSE	FALSE	FALSE	3US4Nm	351.345	0.6453	outcome	TRUE	reported	textfile	0.0442659	4.87317e-06	exposure	TRUE	reported	GCST90199821	textfile	8268	2	1	TRUE	NA	0.00251982	20.8815	21.1723
rs189257248	G	A	G	A	0.148619	-472.36	0.0592768	0.0632	FALSE	FALSE	FALSE	Zpxscp	294.834	0.1091	outcome	TRUE	reported	textfile	0.0324267	4.57871e-06	exposure	TRUE	reported	GCST90199822	textfile	8252	2	1	TRUE	NA	0.0025391	21.0009	21.4249
rs55942846	C	T	C	T	-0.109357	545.462	0.136334	0.1398	FALSE	FALSE	FALSE	Zpxscp	180.96	0.002576	outcome	TRUE	reported	textfile	0.0228895	1.77382e-06	exposure	TRUE	reported	GCST90199822	textfile	8252	2	1	TRUE	NA	0.00275843	22.82	21.4249
rs624698	G	A	G	A	-0.0722629	104.403	0.406334	0.3921	FALSE	FALSE	FALSE	Zpxscp	118.989	0.3803	outcome	TRUE	reported	textfile	0.0159763	6.0929e-06	exposure	TRUE	reported	GCST90199822	textfile	8252	2	1	TRUE	NA	0.00247311	20.4538	21.4249
rs6425827	T	C	T	C	-0.0908804	22.3851	0.211004	0.2214	FALSE	FALSE	FALSE	o6LooJ	133.54	0.8669	outcome	TRUE	reported	textfile	0.0202685	7.33178e-06	exposure	TRUE	reported	GCST90199823	textfile	7315	2	1	TRUE	NA	0.00274089	20.0992	20.0992
rs73918668	G	A	G	A	-0.209198	-541.634	0.0271956	0.0336	FALSE	FALSE	FALSE	zFvH4M	335.036	0.106	outcome	TRUE	reported	textfile	0.047001	8.54987e-06	exposure	TRUE	reported	GCST90199824	textfile	8280	2	1	TRUE	NA	0.00238689	19.806	25.7438
rs78237766	A	G	A	G	-0.198556	-9.2517	0.0500915	0.0543	FALSE	FALSE	FALSE	zFvH4M	248.687	0.9703	outcome	TRUE	reported	textfile	0.0352717	1.80908e-08	exposure	TRUE	reported	GCST90199824	textfile	8280	2	1	TRUE	NA	0.00381262	31.6817	25.7438
rs1253621	A	G	A	G	-0.0746641	-17.0584	0.378356	0.3686	FALSE	FALSE	FALSE	97IG9T	116.538	0.8836	outcome	TRUE	reported	textfile	0.0163565	4.9994e-06	exposure	TRUE	reported	GCST90199825	textfile	7920	2	1	TRUE	NA	0.00262408	20.8321	21.9817
rs17368985	C	T	C	T	-0.128128	-304.958	0.0829579	0.0875	FALSE	FALSE	FALSE	97IG9T	202.359	0.1318	outcome	TRUE	reported	textfile	0.0286964	8.00833e-06	exposure	TRUE	reported	GCST90199825	textfile	7920	2	1	TRUE	NA	0.00251082	19.9307	21.9817
rs6546829	G	C	G	C	-0.0880236	217.597	0.294297	0.2948	FALSE	TRUE	FALSE	97IG9T	120.162	0.07016	outcome	TRUE	reported	textfile	0.0172453	3.32166e-07	exposure	TRUE	reported	GCST90199825	textfile	7920	2	1	TRUE	NA	0.00327873	26.0464	21.9817
rs78720491	C	T	C	T	-0.204151	-99.5825	0.0326362	0.0348	FALSE	FALSE	FALSE	97IG9T	337.42	0.7679	outcome	TRUE	reported	textfile	0.0444194	4.30718e-06	exposure	TRUE	reported	GCST90199825	textfile	7920	2	1	TRUE	NA	0.00265996	21.1178	21.9817
rs11265493	G	A	G	A	0.0742496	-30.0168	0.610872	0.6078	FALSE	FALSE	FALSE	C6V0uG	112.482	0.7896	outcome	TRUE	reported	textfile	0.0158112	2.65281e-06	exposure	TRUE	reported	GCST90199826	textfile	8242	2	1	TRUE	NA	0.00266849	22.0472	21.2573
rs79068455	A	G	A	G	0.286691	-143.484	0.0145879	0.0202	FALSE	FALSE	FALSE	C6V0uG	491.038	0.7701	outcome	TRUE	reported	textfile	0.063362	6.04971e-06	exposure	TRUE	reported	GCST90199826	textfile	8242	2	1	TRUE	NA	0.00247777	20.4675	21.2573
rs34753169	G	A	G	A	0.100438	-222.699	0.155308	0.159	FALSE	FALSE	FALSE	wzumPr	149.849	0.1372	outcome	TRUE	reported	textfile	0.0216884	3.64026e-06	exposure	TRUE	reported	GCST90199827	textfile	8063	2	1	TRUE	NA	0.00265272	21.4404	20.854
rs6698827	G	A	G	A	0.0728813	37.4201	0.381871	0.375	FALSE	FALSE	FALSE	wzumPr	118.849	0.7529	outcome	TRUE	reported	textfile	0.0161868	6.71537e-06	exposure	TRUE	reported	GCST90199827	textfile	8063	2	1	TRUE	NA	0.00250797	20.2676	20.854
rs10207534	A	G	A	G	-0.158174	-256.342	0.0436741	0.0589	FALSE	FALSE	FALSE	neOwGR	272.319	0.3465	outcome	TRUE	reported	textfile	0.0352086	7.03982e-06	exposure	TRUE	reported	GCST90199828	textfile	8217	2	1	TRUE	NA	0.00245016	20.1775	20.1775
rs10493219	G	A	G	A	-0.0779131	-165.69	0.310504	0.3155	FALSE	FALSE	FALSE	HAWr79	117.412	0.1582	outcome	TRUE	reported	textfile	0.0175316	8.82431e-06	exposure	TRUE	reported	GCST90199829	textfile	6958	2	1	TRUE	NA	0.0028305	19.7448	21.9176
rs4077440	C	T	C	T	0.073504	11.8421	0.563553	0.565	FALSE	FALSE	FALSE	HAWr79	110.422	0.9146	outcome	TRUE	reported	textfile	0.0160987	4.97529e-06	exposure	TRUE	reported	GCST90199829	textfile	6958	2	1	TRUE	NA	0.00298715	20.8409	21.9176
rs6678719	T	C	T	C	-0.108673	-303.786	0.873422	0.8594	FALSE	FALSE	FALSE	HAWr79	164.998	0.0656	outcome	TRUE	reported	textfile	0.0244535	8.82819e-06	exposure	TRUE	reported	GCST90199829	textfile	6958	2	1	TRUE	NA	0.00283039	19.7441	21.9176
rs744701	A	G	A	G	0.217575	212.076	0.0401528	0.0407	FALSE	FALSE	FALSE	HAWr79	294.781	0.4719	outcome	TRUE	reported	textfile	0.0416046	1.69896e-07	exposure	TRUE	reported	GCST90199829	textfile	6958	2	1	TRUE	NA	0.00391514	27.3408	21.9176
rs71666794	T	A	T	A	0.137483	-375.659	0.0944813	0.1067	FALSE	TRUE	FALSE	E2HgHR	245.016	0.1252	outcome	TRUE	reported	textfile	0.0278553	7.98912e-07	exposure	TRUE	reported	GCST90199830	textfile	8139	2	1	TRUE	NA	0.0029841	24.3543	24.3543
rs116406494	A	G	A	G	0.299483	-752.433	0.0161978	0.0179	FALSE	FALSE	FALSE	99z6l3	463.502	0.1045	outcome	TRUE	reported	textfile	0.0612671	1.01789e-06	exposure	TRUE	reported	GCST90199831	textfile	8273	2	1	TRUE	NA	0.00287988	23.8883	21.2388
rs34334380	A	G	A	G	-0.196521	424.399	0.0318853	0.0345	FALSE	FALSE	FALSE	99z6l3	372.959	0.2552	outcome	TRUE	reported	textfile	0.0437289	6.98756e-06	exposure	TRUE	reported	GCST90199831	textfile	8273	2	1	TRUE	NA	0.00243534	20.1918	21.2388
rs780093	C	T	C	T	-0.0694834	51.4608	0.597471	0.6141	FALSE	FALSE	FALSE	99z6l3	111.87	0.6455	outcome	TRUE	reported	textfile	0.0156783	9.34463e-06	exposure	TRUE	reported	GCST90199831	textfile	8273	2	1	TRUE	NA	0.00236849	19.6363	21.2388
rs11161609	T	G	T	G	-0.0981957	69.7971	0.566556	0.5368	FALSE	FALSE	FALSE	7RXsWI	113.371	0.5381	outcome	TRUE	reported	textfile	0.0149412	4.95969e-11	exposure	TRUE	reported	GCST90199832	textfile	8233	2	1	TRUE	NA	0.00521895	43.1826	27.6571
rs12052713	T	C	T	C	-0.0771747	151.663	0.251694	0.2511	FALSE	FALSE	FALSE	7RXsWI	125.692	0.2276	outcome	TRUE	reported	textfile	0.0171882	7.12332e-06	exposure	TRUE	reported	GCST90199832	textfile	8233	2	1	TRUE	NA	0.00244269	20.155	27.6571
rs7596289	T	C	T	C	-0.302702	-74.9681	0.988094	0.9881	FALSE	FALSE	FALSE	7RXsWI	565.937	0.8946	outcome	TRUE	reported	textfile	0.0683063	9.35653e-06	exposure	TRUE	reported	GCST90199832	textfile	8233	2	1	TRUE	NA	0.00237967	19.6338	27.6571
rs4666158	T	C	T	C	0.0938741	25.5379	0.157301	0.1575	FALSE	FALSE	FALSE	kDtyvd	153.351	0.8677	outcome	TRUE	reported	textfile	0.0209919	7.75227e-06	exposure	TRUE	reported	GCST90199833	textfile	8128	2	1	TRUE	NA	0.00245435	19.9931	79.8154
rs61785667	A	G	A	G	0.215409	236.548	0.026965	0.0275	FALSE	FALSE	FALSE	kDtyvd	361.47	0.5128	outcome	TRUE	reported	textfile	0.0462756	3.24116e-06	exposure	TRUE	reported	GCST90199833	textfile	8128	2	1	TRUE	NA	0.00265879	21.6629	79.8154
rs62160372	C	T	C	T	-0.222284	-263.751	0.0263712	0.031	FALSE	FALSE	FALSE	kDtyvd	356.2	0.459	outcome	TRUE	reported	textfile	0.0476059	3.0231e-06	exposure	TRUE	reported	GCST90199833	textfile	8128	2	1	TRUE	NA	0.00267515	21.7966	79.8154
rs7578964	G	T	G	T	-0.100342	1.4614	0.136238	0.1472	FALSE	FALSE	FALSE	kDtyvd	171.036	0.9932	outcome	TRUE	reported	textfile	0.0225112	8.29503e-06	exposure	TRUE	reported	GCST90199833	textfile	8128	2	1	TRUE	NA	0.00243851	19.8638	79.8154
rs77773255	A	G	A	G	-0.285023	50.4839	0.306481	0.2987	FALSE	FALSE	FALSE	kDtyvd	120.85	0.6761	outcome	TRUE	reported	textfile	0.0160379	1.16671e-70	exposure	TRUE	reported	GCST90199833	textfile	8128	2	1	TRUE	NA	0.0374046	315.761	79.8154
rs11205297	C	T	C	T	0.101754	142.09	0.0894899	0.0932	FALSE	FALSE	FALSE	xZXoe9	188.608	0.4512	outcome	TRUE	reported	textfile	0.0229818	9.52999e-06	exposure	TRUE	reported	GCST90199835	textfile	8199	2	1	TRUE	NA	0.00238527	19.5988	26.4051
rs112881196	G	C	G	C	-0.244766	-263.694	0.0348851	0.0363	FALSE	TRUE	FALSE	xZXoe9	374.992	0.4819	outcome	TRUE	reported	textfile	0.0358291	8.40378e-12	exposure	TRUE	reported	GCST90199835	textfile	8199	2	1	TRUE	NA	0.00565984	46.6578	26.4051
rs114974231	C	A	C	A	0.1388	-215.954	0.0478256	0.0431	FALSE	FALSE	FALSE	xZXoe9	356.8	0.545	outcome	TRUE	reported	textfile	0.0306343	5.87436e-06	exposure	TRUE	reported	GCST90199835	textfile	8199	2	1	TRUE	NA	0.00249756	20.5238	26.4051
rs150572962	T	C	T	C	-0.250958	696.504	0.0153269	0.0148	FALSE	FALSE	FALSE	xZXoe9	600.644	0.2462	outcome	TRUE	reported	textfile	0.0532689	2.46318e-06	exposure	TRUE	reported	GCST90199835	textfile	8199	2	1	TRUE	NA	0.00269973	22.1896	26.4051
rs79293656	T	C	T	C	-0.244227	-174.299	0.0171572	0.0213	FALSE	FALSE	FALSE	xZXoe9	442.679	0.6938	outcome	TRUE	reported	textfile	0.050857	1.56915e-06	exposure	TRUE	reported	GCST90199835	textfile	8199	2	1	TRUE	NA	0.00280482	23.0558	26.4051
rs112674146	C	T	C	T	-0.366551	-181.836	0.0100429	0.0118	FALSE	FALSE	FALSE	FCsfhW	644.486	0.7778	outcome	TRUE	reported	textfile	0.0769667	1.91239e-06	exposure	TRUE	reported	GCST90199837	textfile	8226	2	1	TRUE	NA	0.00274966	22.6755	21.7464
rs12126169	C	T	C	T	0.0685351	-154.677	0.453977	0.4608	FALSE	FALSE	FALSE	FCsfhW	111.18	0.1642	outcome	TRUE	reported	textfile	0.0155128	9.96344e-06	exposure	TRUE	reported	GCST90199837	textfile	8226	2	1	TRUE	NA	0.00236716	19.5137	21.7464
rs12139919	G	A	G	A	-0.10424	-18.4783	0.125092	0.1296	FALSE	FALSE	FALSE	FCsfhW	169.698	0.9133	outcome	TRUE	reported	textfile	0.0231013	6.41323e-06	exposure	TRUE	reported	GCST90199837	textfile	8226	2	1	TRUE	NA	0.00246907	20.3559	21.7464
rs12141855	C	G	C	G	-0.0708241	-150.085	0.416069	0.4289	FALSE	TRUE	TRUE	FCsfhW	115.681	0.1945	outcome	TRUE	reported	textfile	0.0158514	7.89494e-06	exposure	TRUE	reported	GCST90199837	textfile	8226	2	1	FALSE	NA	0.00242095	19.9582	21.7464
rs13000804	T	C	T	C	-0.22413	-89.3146	0.0237631	0.0265	FALSE	FALSE	FALSE	FCsfhW	362.726	0.8055	outcome	TRUE	reported	textfile	0.0498334	6.87306e-06	exposure	TRUE	reported	GCST90199837	textfile	8226	2	1	TRUE	NA	0.00245303	20.2234	21.7464
rs701160	T	C	T	C	0.0984924	-169.816	0.181268	0.2022	FALSE	FALSE	FALSE	FCsfhW	148.566	0.253	outcome	TRUE	reported	textfile	0.0208315	2.26696e-06	exposure	TRUE	reported	GCST90199837	textfile	8226	2	1	TRUE	NA	0.00271017	22.349	21.7464
rs76298092	T	A	T	A	-0.230618	306.076	0.0286531	0.0288	FALSE	TRUE	FALSE	FCsfhW	379.537	0.42	outcome	TRUE	reported	textfile	0.0456834	4.46042e-07	exposure	TRUE	reported	GCST90199837	textfile	8226	2	1	TRUE	NA	0.00308843	25.4779	21.7464
rs78388659	A	G	A	G	-0.271992	38.3862	0.0204144	0.0268	FALSE	FALSE	FALSE	FCsfhW	351.419	0.913	outcome	TRUE	reported	textfile	0.053921	4.55248e-07	exposure	TRUE	reported	GCST90199837	textfile	8226	2	1	TRUE	NA	0.00308366	25.4385	21.7464
rs9324395	C	A	C	A	-0.124915	103.306	0.922008	0.9202	FALSE	FALSE	FALSE	FCsfhW	231.978	0.6561	outcome	TRUE	reported	textfile	0.0281219	8.91694e-06	exposure	TRUE	reported	GCST90199837	textfile	8226	2	1	TRUE	NA	0.00239282	19.7258	21.7464
rs112881196	G	C	G	C	-0.252563	-263.694	0.0348608	0.0363	FALSE	TRUE	FALSE	B7JTvQ	374.992	0.4819	outcome	TRUE	reported	textfile	0.0420272	1.86077e-09	exposure	TRUE	reported	GCST90199838	textfile	8130	2	1	TRUE	NA	0.00442245	36.1054	26.7297
rs12046369	T	G	T	G	0.117003	158.404	0.103093	0.1061	FALSE	FALSE	FALSE	B7JTvQ	196.229	0.4195	outcome	TRUE	reported	textfile	0.0250181	2.91501e-06	exposure	TRUE	reported	GCST90199838	textfile	8130	2	1	TRUE	NA	0.00268305	21.8665	26.7297
rs320379	T	C	T	C	-0.0788308	-4.7403	0.67515	0.6742	FALSE	FALSE	FALSE	B7JTvQ	118.017	0.968	outcome	TRUE	reported	textfile	0.0167223	2.42766e-06	exposure	TRUE	reported	GCST90199838	textfile	8130	2	1	TRUE	NA	0.00272599	22.2174	26.7297
rs55899910	T	A	T	A	-0.209698	60.4708	0.0275447	0.0274	FALSE	TRUE	FALSE	EqgHgd	355.703	0.865	outcome	TRUE	reported	textfile	0.0469939	8.111e-06	exposure	TRUE	reported	GCST90199839	textfile	8249	2	1	TRUE	NA	0.002408	19.9067	20.985
rs7585642	C	A	C	A	0.0722408	-178.614	0.51737	0.5219	FALSE	FALSE	FALSE	EqgHgd	111.042	0.1077	outcome	TRUE	reported	textfile	0.0153778	2.63074e-06	exposure	TRUE	reported	GCST90199839	textfile	8249	2	1	TRUE	NA	0.00266818	22.0633	20.985
rs35015532	G	A	G	A	0.0834136	-342.971	0.26075	0.256	FALSE	FALSE	FALSE	IDmjNE	126.677	0.00678	outcome	TRUE	reported	textfile	0.0154985	7.36414e-08	exposure	TRUE	reported	GCST90199840	textfile	8245	2	1	TRUE	NA	0.00350091	28.9594	25.4631
rs61839551	A	T	A	T	-0.263884	-30.2265	0.0149804	0.0199	FALSE	TRUE	FALSE	IDmjNE	454.902	0.947	outcome	TRUE	reported	textfile	0.056296	2.76657e-06	exposure	TRUE	reported	GCST90199840	textfile	8245	2	1	TRUE	NA	0.00265781	21.9667	25.4631
rs2296234	T	C	T	C	-0.0888113	-61.8982	0.266626	0.2753	FALSE	FALSE	FALSE	e9vcFz	124.633	0.6194	outcome	TRUE	reported	textfile	0.0175965	4.48546e-07	exposure	TRUE	reported	GCST90199841	textfile	8250	2	1	TRUE	NA	0.00307816	25.467	23.8986
rs77313693	C	T	C	T	-0.201818	-296.408	0.0332602	0.0386	FALSE	FALSE	FALSE	e9vcFz	300.487	0.3239	outcome	TRUE	reported	textfile	0.0427032	2.28909e-06	exposure	TRUE	reported	GCST90199841	textfile	8250	2	1	TRUE	NA	0.00270004	22.3303	23.8986
rs151209519	T	A	T	A	-0.27231	572.224	0.016062	0.0198	FALSE	TRUE	FALSE	BZnqvX	440.591	0.194	outcome	TRUE	reported	textfile	0.0556459	9.89939e-07	exposure	TRUE	reported	GCST90199842	textfile	8222	2	1	TRUE	NA	0.00290416	23.9417	26.3834
rs75561083	T	C	T	C	0.305417	-1283.61	0.0153161	0.0194	FALSE	FALSE	FALSE	BZnqvX	521.244	0.01379	outcome	TRUE	reported	textfile	0.0568795	7.89387e-08	exposure	TRUE	reported	GCST90199842	textfile	8222	2	1	TRUE	NA	0.00349444	28.825	26.3834
rs72808733	A	G	A	G	0.125198	-77.1518	0.182293	0.1825	FALSE	FALSE	FALSE	9Gu4Ez	144.67	0.5938	outcome	TRUE	reported	textfile	0.0272407	4.30685e-06	exposure	TRUE	reported	GCST90199843	textfile	4429	2	1	TRUE	NA	0.00474664	21.1136	20.8153
rs7519197	C	T	C	T	-0.0993297	165.734	0.631682	0.6424	FALSE	FALSE	FALSE	9Gu4Ez	129.839	0.2018	outcome	TRUE	reported	textfile	0.0219242	5.88149e-06	exposure	TRUE	reported	GCST90199843	textfile	4429	2	1	TRUE	NA	0.00461314	20.517	20.8153
rs11586345	A	G	A	G	-0.194061	-179.828	0.0342157	0.0416	FALSE	FALSE	FALSE	vj6bty	301.25	0.5505	outcome	TRUE	reported	textfile	0.0420702	3.97294e-06	exposure	TRUE	reported	GCST90199844	textfile	8266	2	1	TRUE	NA	0.00256753	21.2727	21.2554
rs12071585	T	C	T	C	-0.102691	202.114	0.136291	0.14	FALSE	FALSE	FALSE	vj6bty	171.696	0.2391	outcome	TRUE	reported	textfile	0.0224012	4.55816e-06	exposure	TRUE	reported	GCST90199844	textfile	8266	2	1	TRUE	NA	0.00253585	21.0096	21.2554
rs13382655	A	G	A	G	0.223365	-297.781	0.0272043	0.0293	FALSE	FALSE	FALSE	vj6bty	331.161	0.3685	outcome	TRUE	reported	textfile	0.0468001	1.81736e-06	exposure	TRUE	reported	GCST90199844	textfile	8266	2	1	TRUE	NA	0.00274819	22.7736	21.2554
rs1946885	A	G	A	G	-0.0697422	-80.001	0.435665	0.4407	FALSE	FALSE	FALSE	vj6bty	109.397	0.4646	outcome	TRUE	reported	textfile	0.0156063	7.86383e-06	exposure	TRUE	reported	GCST90199844	textfile	8266	2	1	TRUE	NA	0.00241017	19.9658	21.2554
rs269345	A	G	A	G	0.0835474	25.8904	0.256605	0.2599	FALSE	FALSE	FALSE	aERFnD	145.317	0.8586	outcome	TRUE	reported	textfile	0.0171339	1.08185e-06	exposure	TRUE	reported	GCST90199846	textfile	8233	2	1	TRUE	NA	0.00287967	23.771	23.771
rs1799822	G	A	G	A	-0.0935582	280.57	0.228725	0.2186	FALSE	FALSE	FALSE	c8cV6B	132.687	0.03447	outcome	TRUE	reported	textfile	0.0179031	1.73386e-07	exposure	TRUE	reported	GCST90199848	textfile	8212	2	1	TRUE	NA	0.00331449	27.3024	24.2185
rs1877477	C	T	C	T	0.123998	-41.2821	0.102061	0.1085	FALSE	FALSE	FALSE	c8cV6B	181.718	0.8203	outcome	TRUE	reported	textfile	0.0246985	5.15486e-07	exposure	TRUE	reported	GCST90199848	textfile	8212	2	1	TRUE	NA	0.00305991	25.1989	24.2185
rs6664862	A	G	A	G	0.0752314	-264.731	0.290391	0.2914	FALSE	FALSE	FALSE	c8cV6B	120.322	0.02779	outcome	TRUE	reported	textfile	0.0167558	7.1264e-06	exposure	TRUE	reported	GCST90199848	textfile	8212	2	1	TRUE	NA	0.00244881	20.154	24.2185
rs111790575	G	A	G	A	0.193124	-5.8784	0.875391	0.8433	FALSE	FALSE	FALSE	brbt5B	165.912	0.9717	outcome	TRUE	reported	textfile	0.0222545	4.02936e-18	exposure	TRUE	reported	GCST90199849	textfile	8132	2	1	TRUE	NA	0.00917563	75.2887	40.4202
rs11689132	C	T	C	T	-0.0713839	-170.119	0.295232	0.2959	FALSE	FALSE	FALSE	brbt5B	120.999	0.1597	outcome	TRUE	reported	textfile	0.0160626	8.82552e-06	exposure	TRUE	reported	GCST90199849	textfile	8132	2	1	TRUE	NA	0.0024228	19.7452	40.4202
rs12096570	C	T	C	T	0.0862272	-306.27	0.251121	0.249	FALSE	FALSE	FALSE	brbt5B	128.939	0.01753	outcome	TRUE	reported	textfile	0.0168352	3.02587e-07	exposure	TRUE	reported	GCST90199849	textfile	8132	2	1	TRUE	NA	0.00321555	26.2268	40.4202
rs6688829	T	C	T	C	-0.0810634	-51.4073	0.452643	0.4471	FALSE	FALSE	FALSE	7Jjgqu	111.269	0.6441	outcome	TRUE	reported	textfile	0.0178898	5.8629e-06	exposure	TRUE	reported	GCST90199850	textfile	5524	2	1	TRUE	NA	0.00370317	20.5249	20.5249
rs12096570	C	T	C	T	0.0869856	-306.27	0.251266	0.249	FALSE	FALSE	FALSE	qZjGtA	128.939	0.01753	outcome	TRUE	reported	textfile	0.0158319	3.92232e-08	exposure	TRUE	reported	GCST90199851	textfile	8205	2	1	TRUE	NA	0.00366569	30.1802	25.1266
rs142733159	A	G	A	G	-0.309952	87.8885	0.0100257	0.0159	FALSE	FALSE	FALSE	qZjGtA	569.851	0.8774	outcome	TRUE	reported	textfile	0.0691729	7.43503e-06	exposure	TRUE	reported	GCST90199851	textfile	8205	2	1	TRUE	NA	0.00244105	20.0729	25.1266
rs55777752	C	T	C	T	0.243921	617.654	0.0221908	0.0239	FALSE	FALSE	FALSE	SfLFAd	363.632	0.0894	outcome	TRUE	reported	textfile	0.0545038	7.63039e-06	exposure	TRUE	reported	GCST90199852	textfile	7103	2	1	TRUE	NA	0.00281177	20.0227	19.8525
rs930801	T	C	T	C	-0.0743698	134.293	0.484545	0.4858	FALSE	FALSE	FALSE	SfLFAd	109.947	0.2219	outcome	TRUE	reported	textfile	0.0167609	9.11833e-06	exposure	TRUE	reported	GCST90199852	textfile	7103	2	1	TRUE	NA	0.00276411	19.6823	19.8525
rs12069514	T	C	T	C	-0.0897613	156.455	0.18986	0.2052	FALSE	FALSE	FALSE	zht7Kr	139.508	0.2621	outcome	TRUE	reported	textfile	0.0203096	9.8863e-06	exposure	TRUE	reported	GCST90199853	textfile	7772	2	1	TRUE	NA	0.00250699	19.5283	27.5292
rs2119191	T	G	T	G	-0.0890516	-274.125	0.284081	0.3069	FALSE	FALSE	FALSE	zht7Kr	131.011	0.0364	outcome	TRUE	reported	textfile	0.0179521	7.0311e-07	exposure	TRUE	reported	GCST90199853	textfile	7772	2	1	TRUE	NA	0.00315607	24.6003	27.5292
rs62142079	T	C	T	C	0.105069	-164.628	0.4433	0.4524	FALSE	FALSE	FALSE	zht7Kr	111.045	0.1382	outcome	TRUE	reported	textfile	0.0157424	2.4838e-11	exposure	TRUE	reported	GCST90199853	textfile	7772	2	1	TRUE	NA	0.00569892	44.5344	27.5292
rs6659351	A	G	A	G	0.109851	128.939	0.126802	0.1236	FALSE	FALSE	FALSE	zht7Kr	185.479	0.487	outcome	TRUE	reported	textfile	0.0237136	3.61422e-06	exposure	TRUE	reported	GCST90199853	textfile	7772	2	1	TRUE	NA	0.00275349	21.4537	27.5292
rs12069514	T	C	T	C	-0.0931453	156.455	0.190414	0.2052	FALSE	FALSE	FALSE	GtvmcX	139.508	0.2621	outcome	TRUE	reported	textfile	0.0200744	3.48386e-06	exposure	TRUE	reported	GCST90199854	textfile	8028	2	1	TRUE	NA	0.00267465	21.5243	23.8446
rs2119191	T	G	T	G	-0.078474	-274.125	0.286042	0.3069	FALSE	FALSE	FALSE	GtvmcX	131.011	0.0364	outcome	TRUE	reported	textfile	0.0177371	9.6765e-06	exposure	TRUE	reported	GCST90199854	textfile	8028	2	1	TRUE	NA	0.00243232	19.5694	23.8446
rs36098010	A	G	A	G	0.190088	-201.151	0.0350219	0.0447	FALSE	FALSE	FALSE	GtvmcX	283.204	0.4775	outcome	TRUE	reported	textfile	0.0423662	7.2307e-06	exposure	TRUE	reported	GCST90199854	textfile	8028	2	1	TRUE	NA	0.00250135	20.1262	23.8446
rs62142079	T	C	T	C	0.0963833	-164.628	0.442785	0.4524	FALSE	FALSE	FALSE	GtvmcX	111.045	0.1382	outcome	TRUE	reported	textfile	0.0155915	6.3387e-10	exposure	TRUE	reported	GCST90199854	textfile	8028	2	1	TRUE	NA	0.0047376	38.2049	23.8446
rs6680424	T	C	T	C	-0.0704244	92.4415	0.580765	0.5757	FALSE	FALSE	FALSE	GtvmcX	114.622	0.42	outcome	TRUE	reported	textfile	0.0158255	8.58434e-06	exposure	TRUE	reported	GCST90199854	textfile	8028	2	1	TRUE	NA	0.00246067	19.7981	23.8446
rs112881196	G	C	G	C	-0.300298	-263.694	0.0333192	0.0363	FALSE	TRUE	FALSE	lyogkN	374.992	0.4819	outcome	TRUE	reported	textfile	0.0433173	4.13396e-12	exposure	TRUE	reported	GCST90199855	textfile	7066	2	1	TRUE	NA	0.00675561	48.0462	36.4458
rs11807828	A	G	A	G	0.175292	33.4489	0.0512456	0.0582	FALSE	FALSE	FALSE	lyogkN	240.153	0.8892	outcome	TRUE	reported	textfile	0.0351624	6.18962e-07	exposure	TRUE	reported	GCST90199855	textfile	7066	2	1	TRUE	NA	0.00350484	24.8453	36.4458
rs10166967	G	T	G	T	-0.143727	85.0581	0.0506586	0.0587	FALSE	FALSE	FALSE	ryeYV9	283.867	0.7645	outcome	TRUE	reported	textfile	0.030905	3.30946e-06	exposure	TRUE	reported	GCST90199856	textfile	8192	2	1	TRUE	NA	0.0026332	21.6229	20.9203
rs11122565	T	G	T	G	-0.0756087	288.863	0.210329	0.2136	FALSE	FALSE	FALSE	ryeYV9	133.519	0.03051	outcome	TRUE	reported	textfile	0.0166806	5.82276e-06	exposure	TRUE	reported	GCST90199856	textfile	8192	2	1	TRUE	NA	0.00250174	20.5406	20.9203
rs72782873	T	G	T	G	-0.230808	-847.136	0.0180025	0.0211	FALSE	FALSE	FALSE	ryeYV9	448.648	0.059	outcome	TRUE	reported	textfile	0.0508502	5.65284e-06	exposure	TRUE	reported	GCST90199856	textfile	8192	2	1	TRUE	NA	0.00250862	20.5973	20.9203
rs61782471	T	A	T	A	-0.285536	-28.5187	0.0309215	0.0338	FALSE	TRUE	FALSE	P1eoa5	311.339	0.927	outcome	TRUE	reported	textfile	0.0624321	4.79536e-06	exposure	TRUE	reported	GCST90199857	textfile	4110	2	1	TRUE	NA	0.0050636	20.9071	20.9071
rs112881196	G	C	G	C	-0.331812	-263.694	0.0344918	0.0363	FALSE	TRUE	FALSE	LzwvMQ	374.992	0.4819	outcome	TRUE	reported	textfile	0.042198	3.74396e-15	exposure	TRUE	reported	GCST90199858	textfile	7608	2	1	TRUE	NA	0.00806148	61.8139	36.533
rs114378836	T	C	T	C	0.31449	144.153	0.0140557	0.0158	FALSE	FALSE	FALSE	LzwvMQ	463.455	0.7558	outcome	TRUE	reported	textfile	0.0651108	1.36476e-06	exposure	TRUE	reported	GCST90199858	textfile	7608	2	1	TRUE	NA	0.00305708	23.3235	36.533
rs72790679	A	G	A	G	-0.297139	-101.692	0.0163869	0.0186	FALSE	FALSE	FALSE	LzwvMQ	444.481	0.819	outcome	TRUE	reported	textfile	0.0600704	7.55527e-07	exposure	TRUE	reported	GCST90199858	textfile	7608	2	1	TRUE	NA	0.00320578	24.4616	36.533
rs7582470	A	G	A	G	0.0811467	118.917	0.496318	0.5023	FALSE	FALSE	FALSE	PJbJk0	109.993	0.2796	outcome	TRUE	reported	textfile	0.0164143	7.66672e-07	exposure	TRUE	reported	GCST90199859	textfile	5082	2	1	TRUE	NA	0.00478607	24.4301	24.4301
rs111933332	A	G	A	G	-0.146643	-409.308	0.0628969	0.0692	FALSE	FALSE	FALSE	EPspYq	219.585	0.06232	outcome	TRUE	reported	textfile	0.0322825	5.55956e-06	exposure	TRUE	reported	GCST90199860	textfile	7415	2	1	TRUE	NA	0.00277505	20.6287	22.2945
rs115020183	A	G	A	G	-0.179476	141.479	0.0510204	0.0554	FALSE	FALSE	FALSE	EPspYq	259.479	0.5856	outcome	TRUE	reported	textfile	0.0358206	5.43119e-07	exposure	TRUE	reported	GCST90199860	textfile	7415	2	1	TRUE	NA	0.00337418	25.0975	22.2945
rs12072603	A	G	A	G	0.100246	-65.8223	0.178507	0.1923	FALSE	FALSE	FALSE	EPspYq	141.634	0.6421	outcome	TRUE	reported	textfile	0.0211621	2.16843e-06	exposure	TRUE	reported	GCST90199860	textfile	7415	2	1	TRUE	NA	0.00301712	22.4336	22.2945
rs140444359	T	A	T	A	0.219355	-573.449	0.0274963	0.0209	FALSE	TRUE	FALSE	EPspYq	410.959	0.1629	outcome	TRUE	reported	textfile	0.0483145	5.62153e-06	exposure	TRUE	reported	GCST90199860	textfile	7415	2	1	TRUE	NA	0.00277219	20.6074	22.2945
rs1832420	G	A	G	A	-0.157352	132.308	0.0634703	0.0688	FALSE	FALSE	FALSE	EPspYq	225.036	0.5566	outcome	TRUE	reported	textfile	0.033018	1.88251e-06	exposure	TRUE	reported	GCST90199860	textfile	7415	2	1	TRUE	NA	0.00305354	22.7052	22.2945
rs2229712	C	A	C	A	0.0729671	-274.961	0.228159	0.2246	FALSE	FALSE	FALSE	ORO4oE	131.33	0.03629	outcome	TRUE	reported	textfile	0.0155842	2.83931e-06	exposure	TRUE	reported	GCST90199861	textfile	8260	2	1	TRUE	NA	0.002647	21.9169	20.9576
rs4399197	T	C	T	C	0.132912	53.3218	0.0566553	0.0574	FALSE	FALSE	FALSE	ORO4oE	252.168	0.8325	outcome	TRUE	reported	textfile	0.0285998	3.36309e-06	exposure	TRUE	reported	GCST90199861	textfile	8260	2	1	TRUE	NA	0.00260788	21.5922	20.9576
rs60565091	C	T	C	T	-0.0689248	-158.09	0.268024	0.2754	FALSE	FALSE	FALSE	ORO4oE	122.731	0.1977	outcome	TRUE	reported	textfile	0.0152542	6.23051e-06	exposure	TRUE	reported	GCST90199861	textfile	8260	2	1	TRUE	NA	0.00246559	20.4111	20.9576
rs6696464	T	C	T	C	-0.0587154	-238.164	0.530645	0.5033	FALSE	FALSE	FALSE	ORO4oE	112.52	0.03429	outcome	TRUE	reported	textfile	0.0131572	8.09637e-06	exposure	TRUE	reported	GCST90199861	textfile	8260	2	1	TRUE	NA	0.0024052	19.91	20.9576
rs12126778	A	T	A	T	0.0836013	58.5717	0.399534	0.4152	FALSE	TRUE	FALSE	rs9v0N	114.178	0.608	outcome	TRUE	reported	textfile	0.0176668	2.22207e-06	exposure	TRUE	reported	GCST90199862	textfile	6944	2	1	TRUE	NA	0.00321442	22.3864	20.9962
rs1589790	C	T	C	T	0.101793	68.4191	0.157883	0.1662	FALSE	FALSE	FALSE	rs9v0N	149.725	0.6477	outcome	TRUE	reported	textfile	0.0229859	9.48909e-06	exposure	TRUE	reported	GCST90199862	textfile	6944	2	1	TRUE	NA	0.0028163	19.6059	20.9962
rs12029116	A	G	A	G	0.0759691	-127.446	0.29989	0.306	FALSE	FALSE	FALSE	FTs7hN	117.565	0.2783	outcome	TRUE	reported	textfile	0.0161163	2.4313e-06	exposure	TRUE	reported	GCST90199863	textfile	8236	2	1	TRUE	NA	0.00269065	22.2146	22.2146
rs11586962	T	C	T	C	0.0900861	-144.268	0.16469	0.1614	FALSE	FALSE	FALSE	OkbljT	156.468	0.3565	outcome	TRUE	reported	textfile	0.0203579	9.63914e-06	exposure	TRUE	reported	GCST90199866	textfile	8231	2	1	TRUE	NA	0.00237337	19.5769	20.1381
rs77595635	A	G	A	G	0.155008	-111.088	0.0492033	0.0511	FALSE	FALSE	FALSE	OkbljT	280.853	0.6924	outcome	TRUE	reported	textfile	0.0340662	5.35962e-06	exposure	TRUE	reported	GCST90199866	textfile	8231	2	1	TRUE	NA	0.0025091	20.6993	20.1381
rs187480892	T	G	T	G	-0.331924	-798.355	0.0104001	0.0249	FALSE	FALSE	FALSE	ZQqG7U	464.796	0.08586	outcome	TRUE	reported	textfile	0.0746111	8.63837e-06	exposure	TRUE	reported	GCST90199867	textfile	8231	2	1	TRUE	NA	0.00239869	19.7863	20.9995
rs561634	T	A	T	A	-0.0729343	-144.233	0.56204	0.5619	FALSE	TRUE	TRUE	ZQqG7U	110.167	0.1905	outcome	TRUE	reported	textfile	0.0152208	1.65332e-06	exposure	TRUE	reported	GCST90199867	textfile	8231	2	1	FALSE	NA	0.0027818	22.9553	20.9995
rs75120308	A	G	A	G	0.209097	859.36	0.0273094	0.0354	FALSE	FALSE	FALSE	ZQqG7U	358.691	0.01658	outcome	TRUE	reported	textfile	0.0464523	6.75292e-06	exposure	TRUE	reported	GCST90199867	textfile	8231	2	1	TRUE	NA	0.00245562	20.257	20.9995
rs6546869	A	G	A	G	0.416049	197.345	0.237143	0.2176	FALSE	FALSE	FALSE	MWMoPr	133.18	0.1384	outcome	TRUE	reported	textfile	0.018991	2.1954e-106	exposure	TRUE	reported	GCST90199868	textfile	7018	2	1	TRUE	NA	0.0640105	479.81	250.672
rs7516441	A	G	A	G	0.124044	-107.023	0.118891	0.1269	FALSE	FALSE	FALSE	MWMoPr	193.722	0.5806	outcome	TRUE	reported	textfile	0.0267268	3.46389e-06	exposure	TRUE	reported	GCST90199868	textfile	7018	2	1	TRUE	NA	0.00305994	21.5345	250.672
rs61775225	T	C	T	C	-0.113523	-108.406	0.0997196	0.106	FALSE	FALSE	FALSE	lybM94	185.823	0.5596	outcome	TRUE	reported	textfile	0.0256904	9.92085e-06	exposure	TRUE	reported	GCST90199869	textfile	8241	2	1	TRUE	NA	0.00236384	19.5218	19.5218
rs13303289	G	C	G	C	-0.111055	445.2	0.153138	0.1547	FALSE	TRUE	FALSE	9reG42	177.304	0.01204	outcome	TRUE	reported	textfile	0.0234944	2.28005e-06	exposure	TRUE	reported	GCST90199870	textfile	6990	2	1	TRUE	NA	0.00318628	22.3369	22.3463
rs17277008	C	T	C	T	0.0860301	-17.5047	0.314117	0.3161	FALSE	FALSE	FALSE	9reG42	117.708	0.8818	outcome	TRUE	reported	textfile	0.0181926	2.25786e-06	exposure	TRUE	reported	GCST90199870	textfile	6990	2	1	TRUE	NA	0.00318894	22.3556	22.3463
rs36129872	G	A	G	A	0.0732959	-2.9257	0.480818	0.4793	FALSE	FALSE	FALSE	2lQnMO	118.431	0.9803	outcome	TRUE	reported	textfile	0.0152194	1.46502e-06	exposure	TRUE	reported	GCST90199871	textfile	7811	2	1	TRUE	NA	0.00296053	23.1875	23.1257
rs4952188	C	T	C	T	-0.0746642	-95.2471	0.540953	0.5494	FALSE	FALSE	FALSE	2lQnMO	111.535	0.3931	outcome	TRUE	reported	textfile	0.015545	1.56232e-06	exposure	TRUE	reported	GCST90199871	textfile	7811	2	1	TRUE	NA	0.0029448	23.0639	23.1257
rs12038241	G	A	G	A	-0.0623127	21.1136	0.555562	0.5639	FALSE	FALSE	FALSE	GlWQhO	111.353	0.8496	outcome	TRUE	reported	textfile	0.0137532	5.87638e-06	exposure	TRUE	reported	GCST90199872	textfile	8229	2	1	TRUE	NA	0.00248838	20.523	21.2911
rs55677910	G	A	G	A	-0.0904427	-196.521	0.142857	0.1403	FALSE	FALSE	FALSE	GlWQhO	156.599	0.2095	outcome	TRUE	reported	textfile	0.0193835	3.0719e-06	exposure	TRUE	reported	GCST90199872	textfile	8229	2	1	TRUE	NA	0.00263869	21.7659	21.2911
rs75561083	T	C	T	C	0.255119	-1283.61	0.0154231	0.0194	FALSE	FALSE	FALSE	GlWQhO	521.244	0.01379	outcome	TRUE	reported	textfile	0.0549061	3.37663e-06	exposure	TRUE	reported	GCST90199872	textfile	8229	2	1	TRUE	NA	0.00261673	21.5843	21.2911
rs115335754	G	A	G	A	-0.277301	457.294	0.0141564	0.0172	FALSE	FALSE	FALSE	gZzwN5	445.054	0.3042	outcome	TRUE	reported	textfile	0.061975	7.66288e-06	exposure	TRUE	reported	GCST90199873	textfile	7772	2	1	TRUE	NA	0.00256933	20.0151	21.068
rs4399197	T	C	T	C	0.154147	53.3218	0.0570543	0.0574	FALSE	FALSE	FALSE	gZzwN5	252.168	0.8325	outcome	TRUE	reported	textfile	0.0318379	1.28782e-06	exposure	TRUE	reported	GCST90199873	textfile	7772	2	1	TRUE	NA	0.00300705	23.4352	21.068
rs6663401	A	G	A	G	-0.172693	-27.9001	0.0369652	0.0391	FALSE	FALSE	FALSE	gZzwN5	291.769	0.9238	outcome	TRUE	reported	textfile	0.0388505	8.7862e-06	exposure	TRUE	reported	GCST90199873	textfile	7772	2	1	TRUE	NA	0.00253583	19.7535	21.068
rs72798135	C	T	C	T	0.139382	-137.768	0.0855822	0.0827	FALSE	FALSE	FALSE	hjRjRO	208.18	0.5081	outcome	TRUE	reported	textfile	0.0310258	7.04101e-06	exposure	TRUE	reported	GCST90199874	textfile	6674	2	1	TRUE	NA	0.00301488	20.1761	20.1761
rs7514041	A	G	A	G	0.0718717	-163.155	0.668347	0.6699	FALSE	FALSE	FALSE	7SLQ9c	115.361	0.1573	outcome	TRUE	reported	textfile	0.0160337	7.37607e-06	exposure	TRUE	reported	GCST90199875	textfile	8207	2	1	TRUE	NA	0.00244232	20.0883	20.0883
rs11591147	T	G	T	G	-0.340503	-951.841	0.0177966	0.0167	FALSE	FALSE	FALSE	Amm2XN	524.346	0.06948	outcome	TRUE	reported	textfile	0.0562651	1.43274e-09	exposure	TRUE	reported	GCST90199876	textfile	8269	2	1	TRUE	NA	0.00440952	36.615	28.2277
rs147199492	T	C	T	C	-0.125794	12.5423	0.0765589	0.0784	FALSE	FALSE	FALSE	Amm2XN	215.398	0.9536	outcome	TRUE	reported	textfile	0.028231	8.35448e-06	exposure	TRUE	reported	GCST90199876	textfile	8269	2	1	TRUE	NA	0.00239537	19.8501	28.2277
rs6702302	T	C	T	C	-0.190217	-774.885	0.0320334	0.0341	FALSE	FALSE	FALSE	Amm2XN	334.067	0.02036	outcome	TRUE	reported	textfile	0.0423708	7.1445e-06	exposure	TRUE	reported	GCST90199876	textfile	8269	2	1	TRUE	NA	0.00243139	20.1493	28.2277
rs80051818	C	T	C	T	0.0978801	194.576	0.303841	0.3253	FALSE	FALSE	FALSE	Amm2XN	122.928	0.1135	outcome	TRUE	reported	textfile	0.0162446	1.68691e-09	exposure	TRUE	reported	GCST90199876	textfile	8269	2	1	TRUE	NA	0.00437135	36.2966	28.2277
rs2746683	C	A	C	A	-0.155797	-60.8531	0.908305	0.908	FALSE	FALSE	FALSE	vKzVwP	190.004	0.7488	outcome	TRUE	reported	textfile	0.0338462	4.16281e-06	exposure	TRUE	reported	GCST90199877	textfile	4989	2	1	TRUE	NA	0.00422906	21.1799	20.3655
rs9431700	G	A	G	A	0.305563	-62.9555	0.0204308	0.0216	FALSE	FALSE	FALSE	vKzVwP	448.452	0.8884	outcome	TRUE	reported	textfile	0.0690922	9.75485e-06	exposure	TRUE	reported	GCST90199877	textfile	4989	2	1	TRUE	NA	0.00390509	19.551	20.3655
rs369576	T	C	T	C	0.0822104	-121.559	0.756163	0.7573	FALSE	FALSE	FALSE	8cZZtj	126.852	0.3379	outcome	TRUE	reported	textfile	0.0179706	4.76894e-06	exposure	TRUE	reported	GCST90199879	textfile	8210	2	1	TRUE	NA	0.00254261	20.9229	20.6945
rs72661832	T	C	T	C	0.0771742	-97.2666	0.289699	0.2915	FALSE	FALSE	FALSE	8cZZtj	122.663	0.4278	outcome	TRUE	reported	textfile	0.017057	6.05438e-06	exposure	TRUE	reported	GCST90199879	textfile	8210	2	1	TRUE	NA	0.00248722	20.466	20.6945
rs116054927	C	T	C	T	0.279933	-168.516	0.0144671	0.0171	FALSE	FALSE	FALSE	76GCc6	519.669	0.7457	outcome	TRUE	reported	textfile	0.0627953	8.27822e-06	exposure	TRUE	reported	GCST90199880	textfile	8239	2	1	TRUE	NA	0.00240621	19.8677	225.426
rs2185152	T	C	T	C	-0.391436	73.034	0.3083	0.3018	FALSE	FALSE	FALSE	76GCc6	119.935	0.5426	outcome	TRUE	reported	textfile	0.0155278	3.20963e-140	exposure	TRUE	reported	GCST90199880	textfile	8239	2	1	TRUE	NA	0.0716075	635.325	225.426
rs892447	A	G	A	G	-0.0762022	-214.959	0.702736	0.7098	FALSE	FALSE	FALSE	76GCc6	122.281	0.07876	outcome	TRUE	reported	textfile	0.0165934	4.38322e-06	exposure	TRUE	reported	GCST90199880	textfile	8239	2	1	TRUE	NA	0.00255317	21.0843	225.426
rs12121162	T	G	T	G	-0.110072	-317.255	0.108531	0.1114	FALSE	FALSE	FALSE	NrxFnb	175.642	0.07088	outcome	TRUE	reported	textfile	0.0224083	9.01017e-07	exposure	TRUE	reported	GCST90199882	textfile	8252	2	1	TRUE	NA	0.00291547	24.123	24.123
rs9287024	G	T	G	T	0.0740068	12.1104	0.621171	0.6199	FALSE	FALSE	FALSE	2FC6aX	112.98	0.9146	outcome	TRUE	reported	textfile	0.0157553	2.63663e-06	exposure	TRUE	reported	GCST90199883	textfile	8216	2	1	TRUE	NA	0.00267833	22.0589	22.0589
rs4557020	C	T	C	T	-0.0677366	92.0323	0.488674	0.5054	FALSE	FALSE	FALSE	EuhtiU	109.359	0.4	outcome	TRUE	reported	textfile	0.0152107	8.45865e-06	exposure	TRUE	reported	GCST90199884	textfile	8268	2	1	TRUE	NA	0.00239281	19.8264	20.8187
rs72652536	G	A	G	A	0.440012	-216.789	0.00660366	0.008	FALSE	FALSE	FALSE	EuhtiU	864.974	0.8021	outcome	TRUE	reported	textfile	0.0942051	3.00052e-06	exposure	TRUE	reported	GCST90199884	textfile	8268	2	1	TRUE	NA	0.00263169	21.811	20.8187
rs1881397	G	A	G	A	0.0794446	63.9096	0.230577	0.2318	FALSE	FALSE	FALSE	gru9SF	129.743	0.6223	outcome	TRUE	reported	textfile	0.0177138	7.2947e-06	exposure	TRUE	reported	GCST90199885	textfile	8210	2	1	TRUE	NA	0.00244399	20.1094	20.1094
rs116346051	G	C	G	C	-0.342009	901.654	0.0134116	0.0274	FALSE	TRUE	FALSE	WRoVPz	461.04	0.0505	outcome	TRUE	reported	textfile	0.0648959	1.36335e-07	exposure	TRUE	reported	GCST90199886	textfile	8197	2	1	TRUE	NA	0.00337689	27.7674	22.8596
rs12043801	A	C	A	C	-0.0865654	157.303	0.184033	0.2019	FALSE	FALSE	FALSE	WRoVPz	136.286	0.2484	outcome	TRUE	reported	textfile	0.0191425	6.12154e-06	exposure	TRUE	reported	GCST90199886	textfile	8197	2	1	TRUE	NA	0.0024886	20.4449	22.8596
rs6684642	A	G	A	G	0.187793	-10.4433	0.0321163	0.0332	FALSE	FALSE	FALSE	WRoVPz	312.154	0.9733	outcome	TRUE	reported	textfile	0.041607	6.3769e-06	exposure	TRUE	reported	GCST90199886	textfile	8197	2	1	TRUE	NA	0.00247909	20.3667	22.8596
rs10864859	T	G	T	G	-0.138236	175.58	0.925853	0.9113	FALSE	FALSE	FALSE	wXeQuj	220.9	0.4267	outcome	TRUE	reported	textfile	0.0288186	1.61249e-06	exposure	TRUE	reported	GCST90199887	textfile	8239	2	1	TRUE	NA	0.00278491	23.0034	21.2673
rs7591428	G	C	G	C	-0.169202	-529.347	0.958193	0.9641	FALSE	TRUE	FALSE	wXeQuj	410.455	0.1972	outcome	TRUE	reported	textfile	0.0382813	9.8719e-06	exposure	TRUE	reported	GCST90199887	textfile	8239	2	1	TRUE	NA	0.00236556	19.5313	21.2673
rs34787974	C	T	C	T	-0.0864809	143.417	0.224951	0.2289	FALSE	FALSE	FALSE	T7sGtV	142.52	0.3143	outcome	TRUE	reported	textfile	0.0186388	3.48697e-06	exposure	TRUE	reported	GCST90199888	textfile	7824	2	1	TRUE	NA	0.00274399	21.5225	21.849
rs61773294	A	G	A	G	-0.116145	-340.805	0.101671	0.12	FALSE	FALSE	FALSE	T7sGtV	196.591	0.08299	outcome	TRUE	reported	textfile	0.0262023	9.30962e-06	exposure	TRUE	reported	GCST90199888	textfile	7824	2	1	TRUE	NA	0.00250498	19.6432	21.849
rs7596735	G	T	G	T	0.0811592	19.4524	0.653954	0.6612	FALSE	FALSE	FALSE	T7sGtV	116.102	0.8669	outcome	TRUE	reported	textfile	0.0164344	7.87782e-07	exposure	TRUE	reported	GCST90199888	textfile	7824	2	1	TRUE	NA	0.00310733	24.3813	21.849
rs344939	T	A	T	A	0.0782091	-16.0354	0.31128	0.3221	FALSE	TRUE	FALSE	abysKC	116.778	0.8908	outcome	TRUE	reported	textfile	0.0163189	1.64685e-06	exposure	TRUE	reported	GCST90199889	textfile	8223	2	1	TRUE	NA	0.00278542	22.9629	22.2597
rs6744393	T	C	T	C	0.103462	165.929	0.155311	0.1614	FALSE	FALSE	FALSE	abysKC	149.924	0.2684	outcome	TRUE	reported	textfile	0.0211395	9.8672e-07	exposure	TRUE	reported	GCST90199889	textfile	8223	2	1	TRUE	NA	0.00290455	23.9479	22.2597
rs7340264	A	G	A	G	-0.128931	-59.1774	0.0759985	0.0837	FALSE	FALSE	FALSE	abysKC	208.413	0.7765	outcome	TRUE	reported	textfile	0.0289218	8.27592e-06	exposure	TRUE	reported	GCST90199889	textfile	8223	2	1	TRUE	NA	0.00241093	19.8682	22.2597
rs17538288	A	G	A	G	-0.0775358	17.5042	0.437929	0.4367	FALSE	FALSE	FALSE	B6sEMj	123.005	0.8868	outcome	TRUE	reported	textfile	0.0168245	4.05555e-06	exposure	TRUE	reported	GCST90199890	textfile	7226	2	1	TRUE	NA	0.00293054	21.2324	22.4844
rs76306311	A	G	A	G	0.109534	214.807	0.135028	0.1432	FALSE	FALSE	FALSE	B6sEMj	158.53	0.1754	outcome	TRUE	reported	textfile	0.0235242	3.22082e-06	exposure	TRUE	reported	GCST90199890	textfile	7226	2	1	TRUE	NA	0.00299136	21.6744	22.4844
rs77603131	G	A	G	A	0.363262	972.617	0.0119956	0.015	FALSE	FALSE	FALSE	B6sEMj	517.66	0.06026	outcome	TRUE	reported	textfile	0.0733106	7.22923e-07	exposure	TRUE	reported	GCST90199890	textfile	7226	2	1	TRUE	NA	0.00338638	24.5463	22.4844
rs17564210	C	T	C	T	0.151977	-456.362	0.0827561	0.0826	FALSE	FALSE	FALSE	XTcBWv	220.006	0.03805	outcome	TRUE	reported	textfile	0.0279955	5.67905e-08	exposure	TRUE	reported	GCST90199891	textfile	8239	2	1	TRUE	NA	0.00356413	29.4628	137.328
rs2235193	T	C	T	C	0.277206	-102.534	0.245875	0.2528	FALSE	FALSE	FALSE	XTcBWv	124.982	0.412	outcome	TRUE	reported	textfile	0.0177009	2.81519e-55	exposure	TRUE	reported	GCST90199891	textfile	8239	2	1	TRUE	NA	0.0289069	245.194	137.328
rs6687884	A	G	A	G	0.0712499	164.257	0.454944	0.4606	FALSE	FALSE	FALSE	VBiknd	110.279	0.1364	outcome	TRUE	reported	textfile	0.0156167	5.05672e-06	exposure	TRUE	reported	GCST90199892	textfile	8234	2	1	TRUE	NA	0.00252164	20.8106	20.8106
rs11205002	G	T	G	T	-0.080969	-98.6516	0.663842	0.6505	FALSE	FALSE	FALSE	xxOwCq	115.725	0.394	outcome	TRUE	reported	textfile	0.0160915	4.859e-07	exposure	TRUE	reported	GCST90199893	textfile	8173	2	1	TRUE	NA	0.0030883	25.3127	234.239
rs138999278	T	C	T	C	0.239529	-573.062	0.0279583	0.0313	FALSE	FALSE	FALSE	xxOwCq	331.559	0.08392	outcome	TRUE	reported	textfile	0.045975	1.88846e-07	exposure	TRUE	reported	GCST90199893	textfile	8173	2	1	TRUE	NA	0.00331018	27.1373	234.239
rs1418026	T	C	T	C	0.125848	117.95	0.904521	0.9043	FALSE	FALSE	FALSE	xxOwCq	187.412	0.5291	outcome	TRUE	reported	textfile	0.0259153	1.197e-06	exposure	TRUE	reported	GCST90199893	textfile	8173	2	1	TRUE	NA	0.00287705	23.5762	234.239
rs2185152	T	C	T	C	-0.327315	73.034	0.306872	0.3018	FALSE	FALSE	FALSE	xxOwCq	119.935	0.5426	outcome	TRUE	reported	textfile	0.015904	4.08321e-94	exposure	TRUE	reported	GCST90199893	textfile	8173	2	1	TRUE	NA	0.0492713	423.46	234.239
rs28415528	A	G	A	G	-0.409002	105.902	0.315747	0.3169	FALSE	FALSE	FALSE	xxOwCq	117.123	0.3659	outcome	TRUE	reported	textfile	0.0157791	3.9094e-148	exposure	TRUE	reported	GCST90199893	textfile	8173	2	1	TRUE	NA	0.0759617	671.707	234.239
rs72831044	G	T	G	T	-0.131909	-136.288	0.0820181	0.0764	FALSE	FALSE	FALSE	oMKR5W	224.673	0.5441	outcome	TRUE	reported	textfile	0.0292344	6.41847e-06	exposure	TRUE	reported	GCST90199894	textfile	7514	2	1	TRUE	NA	0.00270218	20.3538	20.3538
rs61824986	A	G	A	G	-0.119213	227.041	0.0984121	0.1083	FALSE	FALSE	FALSE	rakEez	216.336	0.294	outcome	TRUE	reported	textfile	0.026562	7.18582e-06	exposure	TRUE	reported	GCST90199895	textfile	8208	2	1	TRUE	NA	0.00244807	20.1382	20.1409
rs77346854	T	G	T	G	0.117984	80.1058	0.0982143	0.0981	FALSE	FALSE	FALSE	rakEez	192.647	0.6775	outcome	TRUE	reported	textfile	0.026047	5.90823e-06	exposure	TRUE	reported	GCST90199895	textfile	8208	2	1	TRUE	NA	0.0024935	20.5128	20.1409
rs902130	T	C	T	C	-0.0719723	-213.906	0.352165	0.3591	FALSE	FALSE	FALSE	rakEez	114.167	0.06098	outcome	TRUE	reported	textfile	0.0161842	8.70516e-06	exposure	TRUE	reported	GCST90199895	textfile	8208	2	1	TRUE	NA	0.00240362	19.7716	20.1409
rs1045017	A	G	A	G	0.0779976	-184.238	0.261467	0.2614	FALSE	FALSE	FALSE	OoRvWy	128.625	0.152	outcome	TRUE	reported	textfile	0.0171971	5.74619e-06	exposure	TRUE	reported	GCST90199896	textfile	8230	2	1	TRUE	NA	0.00249326	20.5658	21.525
rs36007427	G	T	G	T	0.124465	144.957	0.0892813	0.0898	FALSE	FALSE	FALSE	OoRvWy	208.038	0.4859	outcome	TRUE	reported	textfile	0.0265636	2.79201e-06	exposure	TRUE	reported	GCST90199896	textfile	8230	2	1	TRUE	NA	0.0026605	21.949	21.525
rs4625268	T	G	T	G	0.085245	65.249	0.265656	0.2724	FALSE	FALSE	FALSE	OoRvWy	126.198	0.6051	outcome	TRUE	reported	textfile	0.0172319	7.53886e-07	exposure	TRUE	reported	GCST90199896	textfile	8230	2	1	TRUE	NA	0.00296471	24.4662	21.525
rs6679019	A	G	A	G	-0.143159	-196.989	0.0592385	0.0625	FALSE	FALSE	FALSE	OoRvWy	230.825	0.3934	outcome	TRUE	reported	textfile	0.0321657	8.56091e-06	exposure	TRUE	reported	GCST90199896	textfile	8230	2	1	TRUE	NA	0.00240108	19.8037	21.525
rs7597314	G	A	G	A	0.0858943	93.8635	0.80168	0.8056	FALSE	FALSE	FALSE	OoRvWy	164.815	0.569	outcome	TRUE	reported	textfile	0.0188131	4.97908e-06	exposure	TRUE	reported	GCST90199896	textfile	8230	2	1	TRUE	NA	0.00252644	20.8402	21.525
rs11691945	C	T	C	T	-0.0776847	262.764	0.308529	0.3169	FALSE	FALSE	FALSE	pqOj2U	119.282	0.0276	outcome	TRUE	reported	textfile	0.0174806	8.8284e-06	exposure	TRUE	reported	GCST90199897	textfile	7919	2	1	TRUE	NA	0.00248775	19.7446	21.0606
rs1231890	C	T	C	T	-0.0729385	-78.8971	0.509164	0.5186	FALSE	FALSE	FALSE	pqOj2U	111.438	0.479	outcome	TRUE	reported	textfile	0.0162157	6.85907e-06	exposure	TRUE	reported	GCST90199897	textfile	7919	2	1	TRUE	NA	0.00254838	20.2271	21.0606
rs13390061	T	C	T	C	-0.165354	53.6248	0.0544811	0.0551	FALSE	FALSE	FALSE	pqOj2U	279.833	0.848	outcome	TRUE	reported	textfile	0.0348722	2.11905e-06	exposure	TRUE	reported	GCST90199897	textfile	7919	2	1	TRUE	NA	0.00283119	22.4782	21.0606
rs3122550	A	G	A	G	-0.0789686	57.7396	0.555343	0.5485	FALSE	FALSE	FALSE	pqOj2U	112.082	0.6064	outcome	TRUE	reported	textfile	0.0163742	1.41594e-06	exposure	TRUE	reported	GCST90199897	textfile	7919	2	1	TRUE	NA	0.0029285	23.253	21.0606
rs75117584	G	A	G	A	0.15614	319.925	0.0532642	0.0515	FALSE	FALSE	FALSE	pqOj2U	277.287	0.2486	outcome	TRUE	reported	textfile	0.0352637	9.52107e-06	exposure	TRUE	reported	GCST90199897	textfile	7919	2	1	TRUE	NA	0.00246961	19.6003	21.0606
rs115259806	T	C	T	C	-0.172039	-68.1765	0.040887	0.0427	FALSE	FALSE	FALSE	x92bGT	271.575	0.8018	outcome	TRUE	reported	textfile	0.038811	9.30432e-06	exposure	TRUE	reported	GCST90199898	textfile	8252	2	1	TRUE	NA	0.00237548	19.6444	20.7122
rs115625365	T	C	T	C	-0.219339	199.997	0.0280044	0.0322	FALSE	FALSE	FALSE	x92bGT	321.707	0.5342	outcome	TRUE	reported	textfile	0.0465526	2.45732e-06	exposure	TRUE	reported	GCST90199898	textfile	8252	2	1	TRUE	NA	0.00268298	22.1942	20.7122
rs6731003	C	G	C	G	-0.0736503	4.2991	0.666255	0.6624	FALSE	TRUE	FALSE	x92bGT	115.03	0.9702	outcome	TRUE	reported	textfile	0.0163454	6.61018e-06	exposure	TRUE	reported	GCST90199898	textfile	8252	2	1	TRUE	NA	0.00245432	20.298	20.7122
rs61781291	A	T	A	T	0.133324	232.43	0.253023	0.2518	FALSE	TRUE	FALSE	fT8iuu	127.093	0.06743	outcome	TRUE	reported	textfile	0.0178647	8.4588e-14	exposure	TRUE	reported	GCST90199899	textfile	8170	2	1	TRUE	NA	0.006771	55.6825	37.7006
rs6692150	C	A	C	A	0.0806223	-220.316	0.752377	0.7466	FALSE	FALSE	FALSE	fT8iuu	126.351	0.08121	outcome	TRUE	reported	textfile	0.0181536	8.94881e-06	exposure	TRUE	reported	GCST90199899	textfile	8170	2	1	TRUE	NA	0.00240833	19.7187	37.7006
rs6690813	A	C	A	C	0.128099	-6.3204	0.554554	0.5653	FALSE	FALSE	FALSE	anDIC1	111.138	0.9546	outcome	TRUE	reported	textfile	0.0148588	6.63148e-18	exposure	TRUE	reported	GCST90199900	textfile	8226	2	1	TRUE	NA	0.00895425	74.3051	46.9365
rs7578600	G	A	G	A	0.397193	27.6678	0.0070028	0.0159	FALSE	FALSE	FALSE	anDIC1	683.999	0.9677	outcome	TRUE	reported	textfile	0.0897793	9.68403e-06	exposure	TRUE	reported	GCST90199900	textfile	8226	2	1	TRUE	NA	0.00237372	19.5679	46.9365
rs10181994	T	A	T	A	0.0748663	-134.908	0.691069	0.6997	FALSE	TRUE	FALSE	2jWfdM	123.511	0.2747	outcome	TRUE	reported	textfile	0.0166275	6.71373e-06	exposure	TRUE	reported	GCST90199901	textfile	8171	2	1	TRUE	NA	0.00247496	20.2681	20.583
rs11210812	G	T	G	T	0.0680456	102.182	0.608544	0.5881	FALSE	FALSE	FALSE	2jWfdM	111.909	0.3612	outcome	TRUE	reported	textfile	0.0152759	8.41173e-06	exposure	TRUE	reported	GCST90199901	textfile	8171	2	1	TRUE	NA	0.00242247	19.8372	20.583
rs17539562	A	G	A	G	0.0706601	35.4021	0.370124	0.3677	FALSE	FALSE	FALSE	2jWfdM	117.459	0.7631	outcome	TRUE	reported	textfile	0.0155547	5.55395e-06	exposure	TRUE	reported	GCST90199901	textfile	8171	2	1	TRUE	NA	0.00251915	20.6309	20.583
rs67072942	T	C	T	C	-0.0892899	-199.207	0.182869	0.1807	FALSE	FALSE	FALSE	2jWfdM	149.698	0.1833	outcome	TRUE	reported	textfile	0.0196522	5.53291e-06	exposure	TRUE	reported	GCST90199901	textfile	8171	2	1	TRUE	NA	0.00252006	20.6384	20.583
rs75035300	G	A	G	A	-0.271675	-496.936	0.0150251	0.0183	FALSE	FALSE	FALSE	2jWfdM	535.007	0.353	outcome	TRUE	reported	textfile	0.0612785	9.27397e-06	exposure	TRUE	reported	GCST90199901	textfile	8171	2	1	TRUE	NA	0.00239974	19.6506	20.583
rs9803636	A	G	A	G	0.186982	-174.621	0.0376628	0.04	FALSE	FALSE	FALSE	2jWfdM	318.372	0.5834	outcome	TRUE	reported	textfile	0.0394382	2.12508e-06	exposure	TRUE	reported	GCST90199901	textfile	8171	2	1	TRUE	NA	0.00274345	22.4729	20.583
rs12131886	G	A	G	A	0.133137	-17.9704	0.072734	0.073	FALSE	FALSE	FALSE	L5r7Gg	251.832	0.9431	outcome	TRUE	reported	textfile	0.0294733	6.26606e-06	exposure	TRUE	reported	GCST90199902	textfile	8164	2	1	TRUE	NA	0.00249318	20.4002	20.4002
rs114730484	T	C	T	C	0.344807	-435.447	0.00969039	0.0109	FALSE	FALSE	FALSE	lW8PgR	701.546	0.5348	outcome	TRUE	reported	textfile	0.0768696	7.27077e-06	exposure	TRUE	reported	GCST90199903	textfile	8223	2	1	TRUE	NA	0.00244091	20.1158	21.1476
rs2506978	G	C	G	C	0.0754506	111.611	0.32024	0.3129	FALSE	TRUE	FALSE	lW8PgR	116.759	0.3391	outcome	TRUE	reported	textfile	0.0163053	3.70322e-06	exposure	TRUE	reported	GCST90199903	textfile	8223	2	1	TRUE	NA	0.00259722	21.4073	21.1476
rs77375425	A	G	A	G	0.171785	-6.3615	0.0441195	0.0537	FALSE	FALSE	FALSE	lW8PgR	295.025	0.9828	outcome	TRUE	reported	textfile	0.0366873	2.83515e-06	exposure	TRUE	reported	GCST90199903	textfile	8223	2	1	TRUE	NA	0.00265921	21.9196	21.1476
rs34758764	T	C	T	C	-0.321212	-187.764	0.0121457	0.0158	FALSE	FALSE	FALSE	7fYS3Z	506.49	0.7108	outcome	TRUE	reported	textfile	0.0711303	6.30714e-06	exposure	TRUE	reported	GCST90199904	textfile	7662	2	1	TRUE	NA	0.00265447	20.3874	21.3616
rs5021965	G	T	G	T	0.0834145	-132.777	0.722183	0.7136	FALSE	FALSE	FALSE	7fYS3Z	124.258	0.2853	outcome	TRUE	reported	textfile	0.0181986	4.57094e-06	exposure	TRUE	reported	GCST90199904	textfile	7662	2	1	TRUE	NA	0.00273449	21.0036	21.3616
rs72674186	C	T	C	T	0.136935	156.815	0.0792946	0.0833	FALSE	FALSE	FALSE	7fYS3Z	201.967	0.4375	outcome	TRUE	reported	textfile	0.0287412	1.89408e-06	exposure	TRUE	reported	GCST90199904	textfile	7662	2	1	TRUE	NA	0.00295388	22.6937	21.3616
rs79976614	G	A	G	A	0.146771	198.186	0.0533469	0.0663	FALSE	FALSE	FALSE	ZbtLJd	241.747	0.4123	outcome	TRUE	reported	textfile	0.033098	9.23176e-06	exposure	TRUE	reported	GCST90199905	textfile	8175	2	1	TRUE	NA	0.00239964	19.6594	19.6594
rs76885665	A	C	A	C	-0.363158	-150.406	0.00912631	0.0141	FALSE	FALSE	FALSE	vyVmV5	616.908	0.8074	outcome	TRUE	reported	textfile	0.0817259	8.84642e-06	exposure	TRUE	reported	GCST90199906	textfile	8227	2	1	TRUE	NA	0.00239436	19.7409	23.9349
rs77692382	T	C	T	C	0.0982977	219.194	0.249263	0.2481	FALSE	FALSE	FALSE	vyVmV5	129.351	0.09016	outcome	TRUE	reported	textfile	0.0179868	4.62922e-08	exposure	TRUE	reported	GCST90199906	textfile	8227	2	1	TRUE	NA	0.00361713	29.8589	23.9349
rs77832879	G	T	G	T	-0.292015	591.199	0.0155295	0.0201	FALSE	FALSE	FALSE	vyVmV5	485.834	0.2237	outcome	TRUE	reported	textfile	0.0619621	2.44334e-06	exposure	TRUE	reported	GCST90199906	textfile	8227	2	1	TRUE	NA	0.00269244	22.2051	23.9349
rs10172635	A	G	A	G	-0.092789	128.746	0.817701	0.8284	FALSE	FALSE	FALSE	unyqRE	166.499	0.4394	outcome	TRUE	reported	textfile	0.0195969	2.19188e-06	exposure	TRUE	reported	GCST90199907	textfile	8255	2	1	TRUE	NA	0.00270847	22.4137	21.069
rs11588066	A	G	A	G	0.110864	185.213	0.109298	0.108	FALSE	FALSE	FALSE	unyqRE	187.966	0.3245	outcome	TRUE	reported	textfile	0.0244442	5.74967e-06	exposure	TRUE	reported	GCST90199907	textfile	8255	2	1	TRUE	NA	0.0024856	20.5648	21.069
rs4950816	T	C	T	C	0.0732546	-194.246	0.355545	0.3732	FALSE	FALSE	FALSE	unyqRE	116.477	0.09538	outcome	TRUE	reported	textfile	0.0162855	6.85453e-06	exposure	TRUE	reported	GCST90199907	textfile	8255	2	1	TRUE	NA	0.00244505	20.2284	21.069
rs139940856	C	G	C	G	-0.219569	-354.581	0.0221434	0.0233	FALSE	TRUE	FALSE	vZRW0n	424.516	0.4036	outcome	TRUE	reported	textfile	0.0490488	7.58598e-06	exposure	TRUE	reported	GCST90199908	textfile	8219	2	1	TRUE	NA	0.00243225	20.0345	20.5567
rs151009964	T	C	T	C	-0.208906	21.4173	0.0263029	0.0326	FALSE	FALSE	FALSE	vZRW0n	345.147	0.9505	outcome	TRUE	reported	textfile	0.0454962	4.39604e-06	exposure	TRUE	reported	GCST90199908	textfile	8219	2	1	TRUE	NA	0.0025587	21.0788	20.5567
rs7549830	C	T	C	T	0.102708	-112.804	0.128944	0.1302	FALSE	FALSE	FALSE	t1cBUc	162.947	0.4888	outcome	TRUE	reported	textfile	0.0225638	5.3166e-06	exposure	TRUE	reported	GCST90199909	textfile	8258	2	1	TRUE	NA	0.00250277	20.7147	20.7147
rs2490407	T	C	T	C	-0.0991046	148.636	0.200037	0.214	FALSE	FALSE	FALSE	wX7plf	135.604	0.273	outcome	TRUE	reported	textfile	0.0193417	2.99315e-07	exposure	TRUE	reported	GCST90199910	textfile	8249	2	1	TRUE	NA	0.00317261	26.2478	39.203
rs77692382	T	C	T	C	0.129581	219.194	0.249388	0.2481	FALSE	FALSE	FALSE	wX7plf	129.351	0.09016	outcome	TRUE	reported	textfile	0.0179402	5.0872e-13	exposure	TRUE	reported	GCST90199910	textfile	8249	2	1	TRUE	NA	0.00628476	52.1582	39.203
rs12735920	A	G	A	G	0.126959	-163.427	0.0801129	0.0857	FALSE	FALSE	FALSE	fddt1M	220.558	0.4587	outcome	TRUE	reported	textfile	0.0282395	6.93103e-06	exposure	TRUE	reported	GCST90199911	textfile	8226	2	1	TRUE	NA	0.00245109	20.2073	21.6306
rs204082	T	C	T	C	-0.154698	120.688	0.0647299	0.0771	FALSE	FALSE	FALSE	fddt1M	239.22	0.6139	outcome	TRUE	reported	textfile	0.0310703	6.3924e-07	exposure	TRUE	reported	GCST90199911	textfile	8226	2	1	TRUE	NA	0.00300457	24.7841	21.6306
rs9428235	G	T	G	T	-0.11074	-138.272	0.890169	0.8865	FALSE	FALSE	FALSE	fddt1M	174.646	0.4285	outcome	TRUE	reported	textfile	0.024821	8.13798e-06	exposure	TRUE	reported	GCST90199911	textfile	8226	2	1	TRUE	NA	0.00241397	19.9005	21.6306
rs13024246	C	G	C	G	0.0790412	-258.674	0.670557	0.6653	FALSE	TRUE	FALSE	odE1HM	120.332	0.03158	outcome	TRUE	reported	textfile	0.0172434	4.56478e-06	exposure	TRUE	reported	GCST90199912	textfile	7375	2	1	TRUE	NA	0.00284095	21.006	87.8834
rs324420	A	C	A	C	0.238942	-66.7627	0.213306	0.2061	FALSE	FALSE	FALSE	odE1HM	134.634	0.62	outcome	TRUE	reported	textfile	0.0192045	1.54606e-35	exposure	TRUE	reported	GCST90199912	textfile	7375	2	1	TRUE	NA	0.0205587	154.761	87.8834
rs10494656	C	T	C	T	0.266519	-513.911	0.0168047	0.0192	FALSE	FALSE	FALSE	vIqHOZ	422.098	0.2234	outcome	TRUE	reported	textfile	0.0602998	9.87432e-06	exposure	TRUE	reported	GCST90199913	textfile	8225	2	1	TRUE	NA	0.00236951	19.5308	19.9509
rs112450191	A	G	A	G	-0.108526	-29.9038	0.117128	0.1093	FALSE	FALSE	FALSE	vIqHOZ	197.174	0.8795	outcome	TRUE	reported	textfile	0.024071	6.52607e-06	exposure	TRUE	reported	GCST90199913	textfile	8225	2	1	TRUE	NA	0.00246531	20.3223	19.9509
rs35220805	T	C	T	C	-0.112507	230.275	0.102238	0.1088	FALSE	FALSE	FALSE	vIqHOZ	186.658	0.2173	outcome	TRUE	reported	textfile	0.0251545	7.72623e-06	exposure	TRUE	reported	GCST90199913	textfile	8225	2	1	TRUE	NA	0.00242626	19.9996	19.9509
rs4665710	C	A	C	A	0.104998	-38.8538	0.790807	0.7909	FALSE	FALSE	FALSE	BUAh4h	133.781	0.7715	outcome	TRUE	reported	textfile	0.0191992	4.5281e-08	exposure	TRUE	reported	GCST90199914	textfile	8069	2	1	TRUE	NA	0.00369291	29.9012	37.2458
rs4665972	C	T	C	T	-0.0949113	86.4294	0.589764	0.6028	FALSE	FALSE	FALSE	BUAh4h	115.089	0.4527	outcome	TRUE	reported	textfile	0.0159683	2.78633e-09	exposure	TRUE	reported	GCST90199914	textfile	8069	2	1	TRUE	NA	0.00435915	35.3192	37.2458
rs7555577	C	A	C	A	0.111763	-172.791	0.663946	0.6622	FALSE	FALSE	FALSE	BUAh4h	116.478	0.138	outcome	TRUE	reported	textfile	0.0163847	9.0268e-12	exposure	TRUE	reported	GCST90199914	textfile	8069	2	1	TRUE	NA	0.00573327	46.517	37.2458
rs142267292	G	A	G	A	0.353639	329.98	0.0114712	0.0174	FALSE	FALSE	FALSE	anSipt	515.621	0.5222	outcome	TRUE	reported	textfile	0.0722819	9.95637e-07	exposure	TRUE	reported	GCST90199915	textfile	7776	2	1	TRUE	NA	0.00306881	23.9304	21.7445
rs35357722	A	G	A	G	-0.0880485	-59.118	0.193428	0.2062	FALSE	FALSE	FALSE	anSipt	137.533	0.6673	outcome	TRUE	reported	textfile	0.0193985	5.65391e-06	exposure	TRUE	reported	GCST90199915	textfile	7776	2	1	TRUE	NA	0.00264242	20.5966	21.7445
rs67864795	G	A	G	A	-0.0745882	-219.125	0.412223	0.4142	FALSE	FALSE	FALSE	anSipt	111.374	0.04913	outcome	TRUE	reported	textfile	0.0157769	2.27098e-06	exposure	TRUE	reported	GCST90199915	textfile	7776	2	1	TRUE	NA	0.00286612	22.3452	21.7445
rs79264717	A	C	A	C	0.1943	132.361	0.0323121	0.0294	FALSE	FALSE	FALSE	anSipt	362.912	0.7153	outcome	TRUE	reported	textfile	0.043327	7.30867e-06	exposure	TRUE	reported	GCST90199915	textfile	7776	2	1	TRUE	NA	0.00257959	20.1056	21.7445
rs12470864	A	G	A	G	-0.083486	154.205	0.387479	0.3794	FALSE	FALSE	FALSE	Kx6DFI	114.212	0.177	outcome	TRUE	reported	textfile	0.0156288	9.20196e-08	exposure	TRUE	reported	GCST90199916	textfile	8268	2	1	TRUE	NA	0.00343937	28.528	22.4204
rs58966590	G	A	G	A	-0.108169	-224.642	0.129154	0.1379	FALSE	FALSE	FALSE	Kx6DFI	173.257	0.1948	outcome	TRUE	reported	textfile	0.0227277	1.94232e-06	exposure	TRUE	reported	GCST90199916	textfile	8268	2	1	TRUE	NA	0.00273216	22.6459	22.4204
rs6749194	G	A	G	A	0.0709156	-18.7465	0.581701	0.5835	FALSE	FALSE	FALSE	Kx6DFI	110.631	0.8654	outcome	TRUE	reported	textfile	0.0157355	6.58379e-06	exposure	TRUE	reported	GCST90199916	textfile	8268	2	1	TRUE	NA	0.00245051	20.3057	22.4204
rs7569782	T	A	T	A	0.0945217	-87.3187	0.161433	0.1687	FALSE	TRUE	FALSE	Kx6DFI	149.562	0.5593	outcome	TRUE	reported	textfile	0.020616	4.54273e-06	exposure	TRUE	reported	GCST90199916	textfile	8268	2	1	TRUE	NA	0.00253601	21.016	22.4204
rs914836	A	C	A	C	-0.113195	-322.446	0.0974694	0.0989	FALSE	FALSE	FALSE	Kx6DFI	191.952	0.09299	outcome	TRUE	reported	textfile	0.0255607	9.48992e-06	exposure	TRUE	reported	GCST90199916	textfile	8268	2	1	TRUE	NA	0.00236635	19.6067	22.4204
rs1318411	G	A	G	A	0.0882104	-59.1107	0.468729	0.4774	FALSE	FALSE	FALSE	tIDbxa	111.464	0.5959	outcome	TRUE	reported	textfile	0.0164839	8.73237e-08	exposure	TRUE	reported	GCST90199917	textfile	7905	2	1	TRUE	NA	0.0036095	28.6292	22.684
rs2265759	C	A	C	A	0.0756715	117.177	0.636334	0.6249	FALSE	FALSE	FALSE	tIDbxa	114.294	0.3053	outcome	TRUE	reported	textfile	0.0167223	6.03404e-06	exposure	TRUE	reported	GCST90199917	textfile	7905	2	1	TRUE	NA	0.00258373	20.4721	22.684
rs72756864	C	A	C	A	-0.147202	-51.5668	0.0661152	0.0757	FALSE	FALSE	FALSE	tIDbxa	258.688	0.842	outcome	TRUE	reported	textfile	0.0323895	5.50001e-06	exposure	TRUE	reported	GCST90199917	textfile	7905	2	1	TRUE	NA	0.00260606	20.6495	22.684
rs77392176	T	C	T	C	-0.20426	-546.561	0.0301851	0.035	FALSE	FALSE	FALSE	tIDbxa	317.97	0.08563	outcome	TRUE	reported	textfile	0.0461531	9.61309e-06	exposure	TRUE	reported	GCST90199917	textfile	7905	2	1	TRUE	NA	0.00247166	19.5819	22.684
rs77876998	G	T	G	T	-0.157549	-12.0837	0.0630785	0.0656	FALSE	FALSE	FALSE	tIDbxa	229.625	0.958	outcome	TRUE	reported	textfile	0.0320972	9.1785e-07	exposure	TRUE	reported	GCST90199917	textfile	7905	2	1	TRUE	NA	0.0030386	24.0872	22.684
rs1213850	C	T	C	T	-0.0823861	44.9759	0.643789	0.6487	FALSE	FALSE	FALSE	R5eaMW	114.335	0.694	outcome	TRUE	reported	textfile	0.0159727	2.49689e-07	exposure	TRUE	reported	GCST90199918	textfile	8090	2	1	TRUE	NA	0.00327776	26.5977	23.073
rs2404849	G	T	G	T	-0.104966	-88.7422	0.87087	0.8614	FALSE	FALSE	FALSE	R5eaMW	175.384	0.6129	outcome	TRUE	reported	textfile	0.0237378	9.78378e-06	exposure	TRUE	reported	GCST90199918	textfile	8090	2	1	TRUE	NA	0.00241112	19.5483	23.073
rs10206899	C	T	C	T	-0.43067	193.274	0.198831	0.2183	FALSE	FALSE	FALSE	9KPGKu	133.132	0.1466	outcome	TRUE	reported	textfile	0.0205953	4.24421e-97	exposure	TRUE	reported	GCST90199919	textfile	6517	2	1	TRUE	NA	0.0628784	437.139	125.18
rs11690888	G	A	G	A	-0.166448	-190.399	0.0640651	0.063	FALSE	FALSE	FALSE	9KPGKu	230.032	0.4078	outcome	TRUE	reported	textfile	0.0349839	1.95672e-06	exposure	TRUE	reported	GCST90199919	textfile	6517	2	1	TRUE	NA	0.00346152	22.6301	125.18
rs17338533	A	G	A	G	-0.199335	135.826	0.0424927	0.0442	FALSE	FALSE	FALSE	9KPGKu	275.312	0.6218	outcome	TRUE	reported	textfile	0.0430458	3.64324e-06	exposure	TRUE	reported	GCST90199919	textfile	6517	2	1	TRUE	NA	0.00327968	21.4374	125.18
rs72754366	G	A	G	A	-0.114396	-174.666	0.128803	0.1327	FALSE	FALSE	FALSE	9KPGKu	169.082	0.3016	outcome	TRUE	reported	textfile	0.0258919	9.95137e-06	exposure	TRUE	reported	GCST90199919	textfile	6517	2	1	TRUE	NA	0.00298639	19.5146	125.18
rs10779300	G	T	G	T	-0.0751455	134.824	0.7088	0.7111	FALSE	FALSE	FALSE	JtVzvb	122.328	0.2704	outcome	TRUE	reported	textfile	0.0165916	5.92277e-06	exposure	TRUE	reported	GCST90199920	textfile	8218	2	1	TRUE	NA	0.00248989	20.508	20.508
rs140852147	C	T	C	T	0.433681	103.13	0.0084027	0.0133	FALSE	FALSE	FALSE	V0S1cB	668.552	0.8774	outcome	TRUE	reported	textfile	0.0967057	7.30693e-06	exposure	TRUE	reported	GCST90199921	textfile	6398	2	1	TRUE	NA	0.0031335	20.1049	20.1049
rs114227372	G	A	G	A	0.206502	-379.59	0.0308406	0.0369	FALSE	FALSE	FALSE	X1f68h	318.42	0.2332	outcome	TRUE	reported	textfile	0.0460117	7.18845e-06	exposure	TRUE	reported	GCST90199922	textfile	7907	2	1	TRUE	NA	0.00254095	20.1373	22.9256
rs11810017	C	T	C	T	-0.0917138	16.4383	0.307863	0.3159	FALSE	FALSE	FALSE	X1f68h	119.18	0.8903	outcome	TRUE	reported	textfile	0.0170896	8.0212e-08	exposure	TRUE	reported	GCST90199922	textfile	7907	2	1	TRUE	NA	0.00362923	28.7936	22.9256
rs12478448	T	C	T	C	0.143121	344.951	0.0644666	0.0772	FALSE	FALSE	FALSE	X1f68h	215.732	0.1098	outcome	TRUE	reported	textfile	0.0321228	8.37204e-06	exposure	TRUE	reported	GCST90199922	textfile	7907	2	1	TRUE	NA	0.00250426	19.8459	22.9256
rs10913299	T	G	T	G	-0.0715422	156.565	0.343023	0.3372	FALSE	FALSE	FALSE	ltUB9A	116.085	0.1774	outcome	TRUE	reported	textfile	0.0160171	7.9473e-06	exposure	TRUE	reported	GCST90199923	textfile	8236	2	1	TRUE	NA	0.00241652	19.9458	86.502
rs144151121	A	G	A	G	-0.170576	-105.978	0.0465808	0.056	FALSE	FALSE	FALSE	ltUB9A	296.276	0.7206	outcome	TRUE	reported	textfile	0.0358894	2.00586e-06	exposure	TRUE	reported	GCST90199923	textfile	8236	2	1	TRUE	NA	0.00273525	22.5839	86.502
rs324420	A	C	A	C	0.335583	-66.7627	0.208425	0.2061	FALSE	FALSE	FALSE	ltUB9A	134.634	0.62	outcome	TRUE	reported	textfile	0.0181115	1.21118e-76	exposure	TRUE	reported	GCST90199923	textfile	8236	2	1	TRUE	NA	0.0400164	343.23	86.502
rs6660577	T	C	T	C	0.101518	-66.4302	0.152484	0.1608	FALSE	FALSE	FALSE	ltUB9A	148.58	0.6548	outcome	TRUE	reported	textfile	0.0208297	1.09528e-06	exposure	TRUE	reported	GCST90199923	textfile	8236	2	1	TRUE	NA	0.00287576	23.7473	86.502
rs79839031	A	G	A	G	0.155809	-6.069	0.0559419	0.0583	FALSE	FALSE	FALSE	ltUB9A	246.128	0.9803	outcome	TRUE	reported	textfile	0.0324824	1.61291e-06	exposure	TRUE	reported	GCST90199923	textfile	8236	2	1	TRUE	NA	0.00278587	23.0029	86.502
rs10179520	A	G	A	G	0.0855126	110.498	0.450826	0.4448	FALSE	FALSE	FALSE	CCUGjq	111.564	0.322	outcome	TRUE	reported	textfile	0.0192251	8.66861e-06	exposure	TRUE	reported	GCST90199924	textfile	5440	2	1	TRUE	NA	0.00362366	19.7771	22.084
rs12474137	G	A	G	A	-0.100284	-20.1235	0.349581	0.3569	FALSE	FALSE	FALSE	CCUGjq	114.994	0.8611	outcome	TRUE	reported	textfile	0.0198686	4.48026e-07	exposure	TRUE	reported	GCST90199924	textfile	5440	2	1	TRUE	NA	0.00466123	25.4665	22.084
rs1898707	A	G	A	G	-0.130077	-254.256	0.839447	0.837	FALSE	FALSE	FALSE	CCUGjq	148.345	0.08654	outcome	TRUE	reported	textfile	0.0261138	6.3205e-07	exposure	TRUE	reported	GCST90199924	textfile	5440	2	1	TRUE	NA	0.00454031	24.8028	22.084
rs6662518	T	C	T	C	0.122299	-158.584	0.149715	0.1497	FALSE	FALSE	FALSE	CCUGjq	160.882	0.3243	outcome	TRUE	reported	textfile	0.0268631	5.29669e-06	exposure	TRUE	reported	GCST90199924	textfile	5440	2	1	TRUE	NA	0.00379562	20.7192	22.084
rs6671682	T	C	T	C	-0.155	182.545	0.0800295	0.0835	FALSE	FALSE	FALSE	CCUGjq	198.472	0.3577	outcome	TRUE	reported	textfile	0.0349559	9.24296e-06	exposure	TRUE	reported	GCST90199924	textfile	5440	2	1	TRUE	NA	0.00360128	19.6545	22.084
rs12125124	T	C	T	C	0.186737	6.7922	0.0512425	0.047	FALSE	FALSE	FALSE	7CZXju	284.412	0.9809	outcome	TRUE	reported	textfile	0.0416455	7.32707e-06	exposure	TRUE	reported	GCST90199925	textfile	5865	2	1	TRUE	NA	0.00341641	20.0991	19.8219
rs74588150	C	G	C	G	0.471022	-152.32	0.00743336	0.0096	FALSE	TRUE	FALSE	7CZXju	694.538	0.8264	outcome	TRUE	reported	textfile	0.106525	9.79276e-06	exposure	TRUE	reported	GCST90199925	textfile	5865	2	1	TRUE	NA	0.00332251	19.5448	19.8219
rs116041355	T	C	T	C	-0.28116	459.095	0.0100304	0.0128	FALSE	FALSE	FALSE	e92hF7	653.192	0.4822	outcome	TRUE	reported	textfile	0.0604619	3.316e-06	exposure	TRUE	reported	GCST90199926	textfile	8233	2	1	TRUE	NA	0.00261967	21.6191	21.4222
rs6718443	C	T	C	T	0.073086	31.0246	0.166481	0.1795	FALSE	FALSE	FALSE	e92hF7	167.12	0.8527	outcome	TRUE	reported	textfile	0.0164209	8.55547e-06	exposure	TRUE	reported	GCST90199926	textfile	8233	2	1	TRUE	NA	0.00240034	19.8047	21.4222
rs72817883	T	G	T	G	0.15607	374.053	0.0359485	0.0384	FALSE	FALSE	FALSE	e92hF7	334.274	0.2631	outcome	TRUE	reported	textfile	0.0326506	1.75287e-06	exposure	TRUE	reported	GCST90199926	textfile	8233	2	1	TRUE	NA	0.00276755	22.8429	21.4222
rs11689313	C	G	C	G	-0.0803638	67.5727	0.600168	0.6077	FALSE	TRUE	FALSE	5Kqfou	117.273	0.5645	outcome	TRUE	reported	textfile	0.0171445	2.76662e-06	exposure	TRUE	reported	GCST90199927	textfile	7518	2	1	TRUE	NA	0.00291408	21.9662	22.0486
rs12138275	A	G	A	G	-0.113266	-41.8162	0.127215	0.1321	FALSE	FALSE	FALSE	5Kqfou	165.124	0.8001	outcome	TRUE	reported	textfile	0.0240736	2.53873e-06	exposure	TRUE	reported	GCST90199927	textfile	7518	2	1	TRUE	NA	0.00293588	22.131	22.0486
rs1985915	A	T	A	T	0.0854825	184.547	0.762951	0.7682	FALSE	TRUE	FALSE	eeXYPu	130.592	0.1576	outcome	TRUE	reported	textfile	0.0185066	3.85529e-06	exposure	TRUE	reported	GCST90199928	textfile	8073	2	1	TRUE	NA	0.00263585	21.3301	25.5424
rs3892308	T	C	T	C	-0.0909516	34.9127	0.191361	0.19	FALSE	FALSE	FALSE	eeXYPu	139.359	0.8022	outcome	TRUE	reported	textfile	0.019727	4.01693e-06	exposure	TRUE	reported	GCST90199928	textfile	8073	2	1	TRUE	NA	0.00262616	21.2516	25.5424
rs3952240	C	G	C	G	0.177022	-20.6239	0.0473572	0.0562	FALSE	TRUE	FALSE	eeXYPu	295.269	0.9443	outcome	TRUE	reported	textfile	0.0367332	1.44192e-06	exposure	TRUE	reported	GCST90199928	textfile	8073	2	1	TRUE	NA	0.0028685	23.2182	25.5424
rs61781291	A	T	A	T	0.121261	232.43	0.253029	0.2518	FALSE	TRUE	FALSE	eeXYPu	127.093	0.06743	outcome	TRUE	reported	textfile	0.018032	1.75898e-11	exposure	TRUE	reported	GCST90199928	textfile	8073	2	1	TRUE	NA	0.00557049	45.2113	25.5424
rs75142278	T	C	T	C	0.155582	336.265	0.054815	0.0594	FALSE	FALSE	FALSE	eeXYPu	252.964	0.1837	outcome	TRUE	reported	textfile	0.0344588	6.33113e-06	exposure	TRUE	reported	GCST90199928	textfile	8073	2	1	TRUE	NA	0.00251877	20.3803	25.5424
rs780093	C	T	C	T	-0.0744723	51.4608	0.597334	0.6141	FALSE	FALSE	FALSE	eeXYPu	111.87	0.6455	outcome	TRUE	reported	textfile	0.0159252	2.91999e-06	exposure	TRUE	reported	GCST90199928	textfile	8073	2	1	TRUE	NA	0.00270153	21.8631	25.5424
rs3767088	T	C	T	C	0.0867144	131.235	0.292274	0.3003	FALSE	FALSE	FALSE	JF99Yj	144.351	0.3633	outcome	TRUE	reported	textfile	0.0178202	1.13834e-06	exposure	TRUE	reported	GCST90199929	textfile	8112	2	1	TRUE	NA	0.00291047	23.6728	23.6728
rs10172303	G	C	G	C	0.0771167	170.078	0.299803	0.3042	FALSE	TRUE	FALSE	JZw7RG	119.43	0.1544	outcome	TRUE	reported	textfile	0.0173506	8.80497e-06	exposure	TRUE	reported	GCST90199930	textfile	7787	2	1	TRUE	NA	0.00253045	19.7495	19.6836
rs6672063	G	A	G	A	0.321999	-327.904	0.0117208	0.018	FALSE	FALSE	FALSE	JZw7RG	521.793	0.5297	outcome	TRUE	reported	textfile	0.0726901	9.43402e-06	exposure	TRUE	reported	GCST90199930	textfile	7787	2	1	TRUE	NA	0.0025136	19.6176	19.6836
rs112915331	T	A	T	A	0.234915	442.612	0.0229448	0.0246	FALSE	TRUE	FALSE	3gzO1C	427.073	0.3	outcome	TRUE	reported	textfile	0.052856	8.81264e-06	exposure	TRUE	reported	GCST90199931	textfile	7760	2	1	TRUE	NA	0.00253903	19.7479	20.6299
rs17552614	C	A	C	A	0.116082	256.154	0.11494	0.119	FALSE	FALSE	FALSE	3gzO1C	168.648	0.1288	outcome	TRUE	reported	textfile	0.0249757	3.35525e-06	exposure	TRUE	reported	GCST90199931	textfile	7760	2	1	TRUE	NA	0.00277604	21.5965	20.6299
rs333147	A	G	A	G	-0.1335	191.145	0.0788924	0.0803	FALSE	FALSE	FALSE	3gzO1C	204.185	0.3492	outcome	TRUE	reported	textfile	0.0292109	4.87228e-06	exposure	TRUE	reported	GCST90199931	textfile	7760	2	1	TRUE	NA	0.00268438	20.8815	20.6299
rs772713	C	A	C	A	0.0904876	-62.0723	0.183159	0.1779	FALSE	FALSE	FALSE	3gzO1C	142.569	0.6633	outcome	TRUE	reported	textfile	0.0200841	6.62368e-06	exposure	TRUE	reported	GCST90199931	textfile	7760	2	1	TRUE	NA	0.00260902	20.2937	20.6299
rs12141660	T	C	T	C	-0.08283	-161.762	0.306107	0.2937	FALSE	FALSE	FALSE	njxLxT	136.023	0.2344	outcome	TRUE	reported	textfile	0.0158262	1.66113e-07	exposure	TRUE	reported	GCST90199932	textfile	8166	2	1	TRUE	NA	0.00334317	27.3852	83.2303
rs1260326	C	T	C	T	0.211453	48.6835	0.587149	0.6046	FALSE	FALSE	FALSE	njxLxT	111.737	0.6631	outcome	TRUE	reported	textfile	0.0149412	1.80524e-45	exposure	TRUE	reported	GCST90199932	textfile	8166	2	1	TRUE	NA	0.02394	200.24	83.2303
rs80178342	C	T	C	T	-0.173649	-176.051	0.0409856	0.0441	FALSE	FALSE	FALSE	njxLxT	268.059	0.5113	outcome	TRUE	reported	textfile	0.0369622	2.62686e-06	exposure	TRUE	reported	GCST90199932	textfile	8166	2	1	TRUE	NA	0.00269555	22.0659	83.2303
rs139269864	C	T	C	T	0.29472	131.447	0.0181552	0.0173	FALSE	FALSE	FALSE	1NxCss	549.803	0.811	outcome	TRUE	reported	textfile	0.0632611	3.18075e-06	exposure	TRUE	reported	GCST90199933	textfile	6846	2	1	TRUE	NA	0.00316034	21.698	20.7899
rs140169462	A	G	A	G	-0.329846	97.176	0.0139763	0.0149	FALSE	FALSE	FALSE	1NxCss	501.526	0.8464	outcome	TRUE	reported	textfile	0.0722864	5.0418e-06	exposure	TRUE	reported	GCST90199933	textfile	6846	2	1	TRUE	NA	0.00303217	20.8153	20.7899
rs141057220	C	G	C	G	-0.285565	-70.1268	0.0182891	0.0187	FALSE	TRUE	FALSE	1NxCss	480.244	0.8839	outcome	TRUE	reported	textfile	0.0635366	6.97357e-06	exposure	TRUE	reported	GCST90199933	textfile	6846	2	1	TRUE	NA	0.00294202	20.1946	20.7899
rs146386881	G	A	G	A	0.329388	-1209.69	0.0136906	0.0127	FALSE	FALSE	FALSE	1NxCss	620.873	0.05137	outcome	TRUE	reported	textfile	0.0728246	6.09599e-06	exposure	TRUE	reported	GCST90199933	textfile	6846	2	1	TRUE	NA	0.00297938	20.4518	20.7899
rs11586867	T	C	T	C	0.0736624	99.325	0.555451	0.5531	FALSE	FALSE	FALSE	IaG5Lt	109.949	0.3663	outcome	TRUE	reported	textfile	0.0156451	2.49737e-06	exposure	TRUE	reported	GCST90199934	textfile	8267	2	1	TRUE	NA	0.00267439	22.1631	21.5388
rs12120031	C	T	C	T	0.0956825	-57.0871	0.160952	0.1773	FALSE	FALSE	FALSE	IaG5Lt	151.4	0.7061	outcome	TRUE	reported	textfile	0.0210319	5.38005e-06	exposure	TRUE	reported	GCST90199934	textfile	8267	2	1	TRUE	NA	0.00249732	20.692	21.5388
rs518749	T	C	T	C	-0.0787467	-8.2429	0.303032	0.2716	FALSE	FALSE	FALSE	IaG5Lt	133.801	0.9509	outcome	TRUE	reported	textfile	0.0168786	3.07894e-06	exposure	TRUE	reported	GCST90199934	textfile	8267	2	1	TRUE	NA	0.00262604	21.7614	21.5388
rs11590130	T	A	T	A	0.0785852	-61.2735	0.643126	0.6474	FALSE	TRUE	FALSE	VufRDs	116.957	0.6003	outcome	TRUE	reported	textfile	0.0174803	6.93596e-06	exposure	TRUE	reported	GCST90199935	textfile	7095	2	1	TRUE	NA	0.00284051	20.2051	20.4396
rs2250582	C	T	C	T	0.0747844	140.756	0.455041	0.4498	FALSE	FALSE	FALSE	VufRDs	113.082	0.2132	outcome	TRUE	reported	textfile	0.0164451	5.42847e-06	exposure	TRUE	reported	GCST90199935	textfile	7095	2	1	TRUE	NA	0.00290625	20.6741	20.4396
rs11240329	T	C	T	C	0.166529	237.934	0.057732	0.06	FALSE	FALSE	FALSE	jyWZuU	232.916	0.307	outcome	TRUE	reported	textfile	0.0376842	9.91298e-06	exposure	TRUE	reported	GCST90199936	textfile	6320	2	1	TRUE	NA	0.00308038	19.522	19.522
rs111540621	G	C	G	C	-0.541019	182.352	0.221882	0.2184	FALSE	TRUE	FALSE	zcLWe4	133	0.1704	outcome	TRUE	reported	textfile	0.0176216	1e-200	exposure	TRUE	reported	GCST90199937	textfile	8178	2	1	TRUE	NA	0.10335	942.384	207.11
rs1543136	A	C	A	C	-0.09713	-196.775	0.147511	0.1494	FALSE	FALSE	FALSE	zcLWe4	153.343	0.1994	outcome	TRUE	reported	textfile	0.021933	9.48937e-06	exposure	TRUE	reported	GCST90199937	textfile	8178	2	1	TRUE	NA	0.00239234	19.6067	207.11
rs72788921	G	A	G	A	0.205761	102.024	0.0297011	0.027	FALSE	FALSE	FALSE	zcLWe4	367.59	0.7814	outcome	TRUE	reported	textfile	0.0457297	6.81115e-06	exposure	TRUE	reported	GCST90199937	textfile	8178	2	1	TRUE	NA	0.0024695	20.2406	207.11
rs72844424	A	C	A	C	-0.143974	265.629	0.0745663	0.0823	FALSE	FALSE	FALSE	zcLWe4	219.846	0.227	outcome	TRUE	reported	textfile	0.0294114	9.82138e-07	exposure	TRUE	reported	GCST90199937	textfile	8178	2	1	TRUE	NA	0.00292159	23.9569	207.11
rs7609407	G	A	G	A	0.11735	-40.0589	0.151419	0.151	FALSE	FALSE	FALSE	zcLWe4	169.375	0.813	outcome	TRUE	reported	textfile	0.021655	5.9909e-08	exposure	TRUE	reported	GCST90199937	textfile	8178	2	1	TRUE	NA	0.00357805	29.3592	207.11
rs12071581	A	G	A	G	0.139039	-171.162	0.0660159	0.0763	FALSE	FALSE	FALSE	SR1wls	207.819	0.4102	outcome	TRUE	reported	textfile	0.0310952	7.77043e-06	exposure	TRUE	reported	GCST90199938	textfile	8233	2	1	TRUE	NA	0.00242256	19.9885	20.0346
rs2885689	G	C	G	C	-0.115476	-219.297	0.0990468	0.0988	FALSE	TRUE	FALSE	SR1wls	184.608	0.2349	outcome	TRUE	reported	textfile	0.0257662	7.40494e-06	exposure	TRUE	reported	GCST90199938	textfile	8233	2	1	TRUE	NA	0.0024337	20.0806	20.0346
rs356349	G	A	G	A	0.076596	-146.92	0.333067	0.3278	FALSE	FALSE	FALSE	LifAY6	115.335	0.2027	outcome	TRUE	reported	textfile	0.0160287	1.76456e-06	exposure	TRUE	reported	GCST90199939	textfile	8229	2	1	TRUE	NA	0.00276736	22.8302	21.6076
rs9677974	G	A	G	A	-0.102149	-163.499	0.873804	0.8727	FALSE	FALSE	FALSE	LifAY6	166.085	0.3249	outcome	TRUE	reported	textfile	0.0226217	6.31514e-06	exposure	TRUE	reported	GCST90199939	textfile	8229	2	1	TRUE	NA	0.0024717	20.3851	21.6076
rs113951858	A	G	A	G	-0.113071	193.949	0.123838	0.1346	FALSE	FALSE	FALSE	lugTjT	185.797	0.2965	outcome	TRUE	reported	textfile	0.0237463	1.9204e-06	exposure	TRUE	reported	GCST90199940	textfile	8262	2	1	TRUE	NA	0.00273675	22.6676	21.2411
rs116229131	C	T	C	T	0.214924	-278.575	0.0274372	0.032	FALSE	FALSE	FALSE	lugTjT	402.591	0.489	outcome	TRUE	reported	textfile	0.0468548	4.49617e-06	exposure	TRUE	reported	GCST90199940	textfile	8262	2	1	TRUE	NA	0.00254022	21.0357	21.2411
rs144089325	T	C	T	C	0.215108	8.6338	0.0262423	0.0263	FALSE	FALSE	FALSE	lugTjT	359.053	0.9808	outcome	TRUE	reported	textfile	0.0480698	7.64436e-06	exposure	TRUE	reported	GCST90199940	textfile	8262	2	1	TRUE	NA	0.00241786	20.02	21.2411
rs114740154	C	T	C	T	0.342799	-405.294	0.0133588	0.018	FALSE	FALSE	FALSE	vfZzxm	470.203	0.3887	outcome	TRUE	reported	textfile	0.0765574	7.54599e-06	exposure	TRUE	reported	GCST90199941	textfile	6305	2	1	TRUE	NA	0.00316987	20.0432	20.213
rs1410138	C	T	C	T	0.239142	244.114	0.027751	0.0298	FALSE	FALSE	FALSE	vfZzxm	339.088	0.4716	outcome	TRUE	reported	textfile	0.0530278	6.49076e-06	exposure	TRUE	reported	GCST90199941	textfile	6305	2	1	TRUE	NA	0.00321529	20.3314	20.213
rs7557149	A	C	A	C	-0.093384	-73.2946	0.26669	0.2749	FALSE	FALSE	FALSE	vfZzxm	131.49	0.5772	outcome	TRUE	reported	textfile	0.0207413	6.7215e-06	exposure	TRUE	reported	GCST90199941	textfile	6305	2	1	TRUE	NA	0.00320475	20.2645	20.213
rs114740154	C	T	C	T	0.342799	-405.294	0.0133588	0.018	FALSE	FALSE	FALSE	vfZzxm	470.203	0.3887	outcome	TRUE	reported	textfile	0.0765574	7.54599e-06	exposure	TRUE	reported	GCST90199941	textfile	6305	2	1	TRUE	NA	0.00316987	20.0432	20.213
rs1410138	C	T	C	T	0.239142	244.114	0.027751	0.0298	FALSE	FALSE	FALSE	vfZzxm	339.088	0.4716	outcome	TRUE	reported	textfile	0.0530278	6.49076e-06	exposure	TRUE	reported	GCST90199941	textfile	6305	2	1	TRUE	NA	0.00321529	20.3314	20.213
rs7557149	A	C	A	C	-0.093384	-73.2946	0.26669	0.2749	FALSE	FALSE	FALSE	vfZzxm	131.49	0.5772	outcome	TRUE	reported	textfile	0.0207413	6.7215e-06	exposure	TRUE	reported	GCST90199941	textfile	6305	2	1	TRUE	NA	0.00320475	20.2645	20.213
rs79658408	A	G	A	G	-0.13932	-648.921	0.0716276	0.0765	FALSE	FALSE	FALSE	Pj8YNv	271.11	0.01669	outcome	TRUE	reported	textfile	0.0300484	3.543e-06	exposure	TRUE	reported	GCST90199942	textfile	7905	2	1	TRUE	NA	0.00271208	21.4919	21.4919
rs140988561	A	G	A	G	0.279295	-259.717	0.0150628	0.0199	FALSE	FALSE	FALSE	bFGnCx	499.576	0.6032	outcome	TRUE	reported	textfile	0.0623491	7.48041e-06	exposure	TRUE	reported	GCST90199943	textfile	8225	2	1	TRUE	NA	0.00243373	20.0614	22.4989
rs61776381	G	A	G	A	0.136452	-253.424	0.0911977	0.0959	FALSE	FALSE	FALSE	bFGnCx	186.33	0.1738	outcome	TRUE	reported	textfile	0.0263406	2.21525e-07	exposure	TRUE	reported	GCST90199943	textfile	8225	2	1	TRUE	NA	0.00325206	26.8289	22.4989
rs76862422	A	G	A	G	-0.168751	-266.293	0.0433431	0.0447	FALSE	FALSE	FALSE	bFGnCx	266.659	0.318	outcome	TRUE	reported	textfile	0.0372214	5.79541e-06	exposure	TRUE	reported	GCST90199943	textfile	8225	2	1	TRUE	NA	0.0024928	20.5495	22.4989
rs78025799	T	G	T	G	0.181063	128.985	0.0415094	0.0491	FALSE	FALSE	FALSE	bFGnCx	265.915	0.6276	outcome	TRUE	reported	textfile	0.0381197	2.03546e-06	exposure	TRUE	reported	GCST90199943	textfile	8225	2	1	TRUE	NA	0.00273549	22.5556	22.4989
rs114105405	A	G	A	G	0.389498	-295.806	0.00895159	0.0134	FALSE	FALSE	FALSE	rCg0aV	571.385	0.6047	outcome	TRUE	reported	textfile	0.0871096	7.77265e-06	exposure	TRUE	reported	GCST90199944	textfile	7027	2	1	TRUE	NA	0.0028371	19.9873	20.1545
rs6668352	A	G	A	G	0.0858472	65.4692	0.257145	0.2738	FALSE	FALSE	FALSE	rCg0aV	123.784	0.5969	outcome	TRUE	reported	textfile	0.0190408	6.52598e-06	exposure	TRUE	reported	GCST90199944	textfile	7027	2	1	TRUE	NA	0.00288441	20.3216	20.1545
rs115645176	A	G	A	G	-0.268289	211.675	0.0164642	0.0156	FALSE	FALSE	FALSE	abun2z	550.72	0.7007	outcome	TRUE	reported	textfile	0.0557797	1.51089e-06	exposure	TRUE	reported	GCST90199947	textfile	8272	2	1	TRUE	NA	0.00278888	23.1285	23.1285
rs12470448	A	G	A	G	-0.368786	445.779	0.0102905	0.0134	FALSE	FALSE	FALSE	caIxFz	551.484	0.4189	outcome	TRUE	reported	textfile	0.0832734	9.48398e-06	exposure	TRUE	reported	GCST90199948	textfile	6857	2	1	TRUE	NA	0.00285208	19.6069	33.1968
rs2236872	A	G	A	G	0.131389	-112.834	0.253468	0.2539	FALSE	FALSE	FALSE	caIxFz	124.86	0.3662	outcome	TRUE	reported	textfile	0.0192059	7.86084e-12	exposure	TRUE	reported	GCST90199948	textfile	6857	2	1	TRUE	NA	0.00677892	46.7867	33.1968
rs16840267	T	C	T	C	0.0947497	144.993	0.198245	0.1914	FALSE	FALSE	FALSE	60IagW	146.374	0.3219	outcome	TRUE	reported	textfile	0.0195065	1.18978e-06	exposure	TRUE	reported	GCST90199949	textfile	8032	2	1	TRUE	NA	0.00292887	23.5879	21.3811
rs41285951	T	C	T	C	-0.23568	-162.867	0.0223787	0.0241	FALSE	FALSE	FALSE	60IagW	412.226	0.6928	outcome	TRUE	reported	textfile	0.0530078	8.74286e-06	exposure	TRUE	reported	GCST90199949	textfile	8032	2	1	TRUE	NA	0.00245513	19.7632	21.3811
rs4363385	C	T	C	T	0.0702494	67.5071	0.58997	0.5883	FALSE	FALSE	FALSE	60IagW	111.772	0.5459	outcome	TRUE	reported	textfile	0.0158533	9.37103e-06	exposure	TRUE	reported	GCST90199949	textfile	8032	2	1	TRUE	NA	0.00243872	19.6308	21.3811
rs56132269	T	C	T	C	-0.398432	-693.293	0.00901465	0.0098	FALSE	FALSE	FALSE	60IagW	699.243	0.3214	outcome	TRUE	reported	textfile	0.0817568	1.09705e-06	exposure	TRUE	reported	GCST90199949	textfile	8032	2	1	TRUE	NA	0.00294818	23.7439	21.3811
rs72737448	A	C	A	C	-0.145695	-358.558	0.061495	0.0587	FALSE	FALSE	FALSE	60IagW	304.624	0.2392	outcome	TRUE	reported	textfile	0.032429	7.03092e-06	exposure	TRUE	reported	GCST90199949	textfile	8032	2	1	TRUE	NA	0.00250674	20.1797	21.3811
rs17507995	A	G	A	G	-0.222143	468.455	0.0280368	0.0258	FALSE	FALSE	FALSE	EhSeIm	408.945	0.252	outcome	TRUE	reported	textfile	0.0461668	1.49618e-06	exposure	TRUE	reported	GCST90199950	textfile	8264	2	1	TRUE	NA	0.00279383	23.1473	23.1473
rs2222382	A	C	A	C	-0.13535	-120.215	0.849407	0.8592	FALSE	FALSE	FALSE	XwEcCq	155.61	0.4398	outcome	TRUE	reported	textfile	0.0261265	2.21207e-07	exposure	TRUE	reported	GCST90199951	textfile	5432	2	1	TRUE	NA	0.00491647	26.8284	23.154
rs57785365	G	C	G	C	0.256912	-223.041	0.029352	0.0347	FALSE	TRUE	FALSE	XwEcCq	345.945	0.5191	outcome	TRUE	reported	textfile	0.0563519	5.13807e-06	exposure	TRUE	reported	GCST90199951	textfile	5432	2	1	TRUE	NA	0.00381183	20.7774	23.154
rs929641	G	A	G	A	0.0899996	18.8527	0.417534	0.4144	FALSE	FALSE	FALSE	XwEcCq	110.433	0.8644	outcome	TRUE	reported	textfile	0.0192475	2.9265e-06	exposure	TRUE	reported	GCST90199951	textfile	5432	2	1	TRUE	NA	0.00400893	21.8561	23.154
rs112704952	T	C	T	C	-0.239551	174.79	0.020874	0.0297	FALSE	FALSE	FALSE	jcEra3	363.034	0.6302	outcome	TRUE	reported	textfile	0.053223	6.76724e-06	exposure	TRUE	reported	GCST90199952	textfile	8238	2	1	TRUE	NA	0.00245306	20.2531	20.104
rs76963882	C	T	C	T	0.0734068	23.8964	0.303947	0.2972	FALSE	FALSE	FALSE	jcEra3	122.524	0.8454	outcome	TRUE	reported	textfile	0.0164308	7.9086e-06	exposure	TRUE	reported	GCST90199952	textfile	8238	2	1	TRUE	NA	0.00241703	19.9549	20.104
rs62161240	G	A	G	A	0.228849	-423.229	0.0343681	0.0328	FALSE	FALSE	FALSE	dyabsJ	379.352	0.2646	outcome	TRUE	reported	textfile	0.0512281	7.92302e-06	exposure	TRUE	reported	GCST90199953	textfile	5419	2	1	TRUE	NA	0.00366915	19.949	20.6877
rs8048	C	T	C	T	-0.0883581	32.681	0.462808	0.4706	FALSE	FALSE	FALSE	dyabsJ	110.515	0.7674	outcome	TRUE	reported	textfile	0.019085	3.66177e-06	exposure	TRUE	reported	GCST90199953	textfile	5419	2	1	TRUE	NA	0.00393981	21.4263	20.6877
rs150868809	C	A	C	A	-0.228304	-259.372	0.0257392	0.0278	FALSE	FALSE	FALSE	clA96A	354.384	0.4642	outcome	TRUE	reported	textfile	0.0488538	2.96541e-06	exposure	TRUE	reported	GCST90199954	textfile	7596	2	1	TRUE	NA	0.00286681	21.8331	27.1644
rs35940501	T	C	T	C	0.133875	221.365	0.126753	0.1181	FALSE	FALSE	FALSE	clA96A	173.775	0.2027	outcome	TRUE	reported	textfile	0.0234817	1.18946e-08	exposure	TRUE	reported	GCST90199954	textfile	7596	2	1	TRUE	NA	0.00426089	32.4957	27.1644
rs17439363	G	T	G	T	0.1334	-73.6266	0.0929764	0.0973	FALSE	FALSE	FALSE	LX5ZNe	186.008	0.6922	outcome	TRUE	reported	textfile	0.0282426	2.32004e-06	exposure	TRUE	reported	GCST90199955	textfile	7332	2	1	TRUE	NA	0.00303361	22.3041	22.1577
rs3128372	G	C	G	C	0.0857261	-134.904	0.653152	0.635	FALSE	TRUE	FALSE	LX5ZNe	115.954	0.2447	outcome	TRUE	reported	textfile	0.0179075	1.69158e-06	exposure	TRUE	reported	GCST90199955	textfile	7332	2	1	TRUE	NA	0.00311586	22.9107	22.1577
rs887987	C	T	C	T	0.205966	-41.7224	0.965743	0.9685	FALSE	FALSE	FALSE	LX5ZNe	343.565	0.9033	outcome	TRUE	reported	textfile	0.0446654	4.00146e-06	exposure	TRUE	reported	GCST90199955	textfile	7332	2	1	TRUE	NA	0.0028918	21.2584	22.1577
rs13415152	A	G	A	G	0.0998416	-350.06	0.21295	0.2327	FALSE	FALSE	FALSE	LIBlYl	130.3	0.007219	outcome	TRUE	reported	textfile	0.0220341	5.86429e-06	exposure	TRUE	reported	GCST90199956	textfile	5986	2	1	TRUE	NA	0.00341829	20.5252	21.1679
rs142455309	A	T	A	T	-0.324141	21.455	0.0171893	0.0137	FALSE	TRUE	FALSE	LIBlYl	633.686	0.973	outcome	TRUE	reported	textfile	0.069395	2.99803e-06	exposure	TRUE	reported	GCST90199956	textfile	5986	2	1	TRUE	NA	0.00363157	21.8105	21.1679
rs113394501	T	C	T	C	-0.337585	226.488	0.0157822	0.016	FALSE	FALSE	FALSE	Rmvhtw	463.817	0.6253	outcome	TRUE	reported	textfile	0.0740126	5.08672e-06	exposure	TRUE	reported	GCST90199957	textfile	5773	2	1	TRUE	NA	0.0035908	20.7972	21.0429
rs17046412	A	C	A	C	-0.185881	-173.074	0.0581544	0.0702	FALSE	FALSE	FALSE	Rmvhtw	236.775	0.4648	outcome	TRUE	reported	textfile	0.0406796	4.8915e-06	exposure	TRUE	reported	GCST90199957	textfile	5773	2	1	TRUE	NA	0.00360369	20.8721	21.0429
rs3820126	T	C	T	C	0.137785	-339.771	0.106795	0.1067	FALSE	FALSE	FALSE	Rmvhtw	175.757	0.05321	outcome	TRUE	reported	textfile	0.030343	5.60072e-06	exposure	TRUE	reported	GCST90199957	textfile	5773	2	1	TRUE	NA	0.00355907	20.6128	21.0429
rs77676315	A	G	A	G	-0.148969	30.7444	0.0934295	0.0928	FALSE	FALSE	FALSE	Rmvhtw	190.692	0.8719	outcome	TRUE	reported	textfile	0.0318347	2.8765e-06	exposure	TRUE	reported	GCST90199957	textfile	5773	2	1	TRUE	NA	0.00377872	21.8897	21.0429
rs10864726	T	C	T	C	0.0731348	-77.3368	0.602666	0.6074	FALSE	FALSE	FALSE	Ye8mSy	112.932	0.4935	outcome	TRUE	reported	textfile	0.015791	3.63152e-06	exposure	TRUE	reported	GCST90199958	textfile	8261	2	1	TRUE	NA	0.00258982	21.4449	28.4395
rs1260326	C	T	C	T	-0.0843884	48.6835	0.587175	0.6046	FALSE	FALSE	FALSE	Ye8mSy	111.737	0.6631	outcome	TRUE	reported	textfile	0.0156061	6.3942e-08	exposure	TRUE	reported	GCST90199958	textfile	8261	2	1	TRUE	NA	0.00352703	29.2329	28.4395
rs7515857	T	G	T	G	0.104128	205.418	0.251707	0.2483	FALSE	FALSE	FALSE	Ye8mSy	130.499	0.1155	outcome	TRUE	reported	textfile	0.0176897	3.94744e-09	exposure	TRUE	reported	GCST90199958	textfile	8261	2	1	TRUE	NA	0.0041768	34.6409	28.4395
rs1228858	T	C	T	C	0.142283	-226.609	0.0844414	0.0933	FALSE	FALSE	FALSE	rCuIFX	193.439	0.2414	outcome	TRUE	reported	textfile	0.0291864	1.0883e-06	exposure	TRUE	reported	GCST90199960	textfile	7534	2	1	TRUE	NA	0.0031445	23.7591	21.8324
rs28751997	A	G	A	G	0.238878	643.918	0.0242493	0.038	FALSE	FALSE	FALSE	rCuIFX	373.063	0.08434	outcome	TRUE	reported	textfile	0.0522521	4.83934e-06	exposure	TRUE	reported	GCST90199960	textfile	7534	2	1	TRUE	NA	0.00276641	20.8944	21.8324
rs61815638	T	C	T	C	-0.305482	1037.9	0.0140554	0.0169	FALSE	FALSE	FALSE	rCuIFX	489.537	0.03399	outcome	TRUE	reported	textfile	0.0676046	6.22325e-06	exposure	TRUE	reported	GCST90199960	textfile	7534	2	1	TRUE	NA	0.00270282	20.4128	21.8324
rs74466119	G	A	G	A	0.291357	-661.861	0.0173056	0.0184	FALSE	FALSE	FALSE	rCuIFX	457.313	0.1478	outcome	TRUE	reported	textfile	0.061741	2.36995e-06	exposure	TRUE	reported	GCST90199960	textfile	7534	2	1	TRUE	NA	0.00294711	22.2632	21.8324
rs10201159	C	T	C	T	-0.43144	185.629	0.225085	0.2184	FALSE	FALSE	FALSE	6NLMKE	132.728	0.1619	outcome	TRUE	reported	textfile	0.0166023	6.99299e-149	exposure	TRUE	reported	GCST90199961	textfile	8254	2	1	TRUE	NA	0.0756286	675.148	239.05
rs17416550	A	G	A	G	0.178367	441.843	0.0334061	0.0322	FALSE	FALSE	FALSE	6NLMKE	376.227	0.2402	outcome	TRUE	reported	textfile	0.0401584	8.92971e-06	exposure	TRUE	reported	GCST90199961	textfile	8254	2	1	TRUE	NA	0.00238438	19.7229	239.05
rs72700111	A	G	A	G	-0.139167	-4.3234	0.064524	0.0617	FALSE	FALSE	FALSE	6NLMKE	246.041	0.986	outcome	TRUE	reported	textfile	0.0294797	2.34936e-06	exposure	TRUE	reported	GCST90199961	textfile	8254	2	1	TRUE	NA	0.00269272	22.2803	239.05
rs12743954	C	T	C	T	-0.166721	-68.2864	0.0472132	0.0497	FALSE	FALSE	FALSE	DVrlZI	261.876	0.7943	outcome	TRUE	reported	textfile	0.0375271	8.88504e-06	exposure	TRUE	reported	GCST90199962	textfile	7489	2	1	TRUE	NA	0.0026286	19.7322	19.7877
rs35405682	G	A	G	A	0.0804326	-216.45	0.27766	0.2816	FALSE	FALSE	FALSE	DVrlZI	123.863	0.08055	outcome	TRUE	reported	textfile	0.0180538	8.3829e-06	exposure	TRUE	reported	GCST90199962	textfile	7489	2	1	TRUE	NA	0.00264334	19.8432	19.7877
rs12989207	T	C	T	C	0.108214	120.359	0.132746	0.1396	FALSE	FALSE	FALSE	4smAdj	159.808	0.4514	outcome	TRUE	reported	textfile	0.0228032	2.07921e-06	exposure	TRUE	reported	GCST90199963	textfile	5582	2	1	TRUE	NA	0.00401825	22.5123	20.9332
rs191145320	T	C	T	C	-0.300691	213.888	0.013533	0.0141	FALSE	FALSE	FALSE	4smAdj	511.033	0.6756	outcome	TRUE	reported	textfile	0.0671361	7.50524e-06	exposure	TRUE	reported	GCST90199963	textfile	5582	2	1	TRUE	NA	0.00358081	20.0527	20.9332
rs2433279	G	T	G	T	-0.109732	130.422	0.884817	0.8787	FALSE	FALSE	FALSE	4smAdj	167.996	0.4375	outcome	TRUE	reported	textfile	0.0243898	6.82455e-06	exposure	TRUE	reported	GCST90199963	textfile	5582	2	1	TRUE	NA	0.00361317	20.2346	20.9332
rs112114309	A	G	A	G	0.168451	437.68	0.0438472	0.0486	FALSE	FALSE	FALSE	lBNkyW	308.324	0.1557	outcome	TRUE	reported	textfile	0.0376344	7.60587e-06	exposure	TRUE	reported	GCST90199964	textfile	7821	2	1	TRUE	NA	0.00255508	20.0293	34.8261
rs138529890	A	G	A	G	0.300052	-151.181	0.0346446	0.0363	FALSE	FALSE	FALSE	lBNkyW	348.865	0.6648	outcome	TRUE	reported	textfile	0.0421122	1.04035e-12	exposure	TRUE	reported	GCST90199964	textfile	7821	2	1	TRUE	NA	0.00644919	50.7535	34.8261
rs34237495	A	C	A	C	0.159111	-395.963	0.0521385	0.0544	FALSE	FALSE	FALSE	lBNkyW	264.443	0.1343	outcome	TRUE	reported	textfile	0.0345529	4.1275e-06	exposure	TRUE	reported	GCST90199964	textfile	7821	2	1	TRUE	NA	0.00270392	21.1992	34.8261
rs6698394	T	C	T	C	-0.307831	36.2474	0.0146663	0.0197	FALSE	FALSE	FALSE	lBNkyW	472.964	0.9389	outcome	TRUE	reported	textfile	0.0642545	1.66107e-06	exposure	TRUE	reported	GCST90199964	textfile	7821	2	1	TRUE	NA	0.00292606	22.946	34.8261
rs72794638	C	T	C	T	0.433765	30.9515	0.0183451	0.0179	FALSE	FALSE	FALSE	lBNkyW	428.196	0.9424	outcome	TRUE	reported	textfile	0.0563676	1.41169e-14	exposure	TRUE	reported	GCST90199964	textfile	7821	2	1	TRUE	NA	0.0075147	59.2023	34.8261
rs11264792	T	G	T	G	-0.15683	0.9337	0.0510576	0.0551	FALSE	FALSE	FALSE	pcOKe1	241.513	0.9969	outcome	TRUE	reported	textfile	0.0350704	7.7537e-06	exposure	TRUE	reported	GCST90199965	textfile	8238	2	1	TRUE	NA	0.0024216	19.9927	20.8848
rs142426869	G	A	G	A	0.334878	425.452	0.0122501	0.0195	FALSE	FALSE	FALSE	pcOKe1	506.225	0.4007	outcome	TRUE	reported	textfile	0.0703027	1.90387e-06	exposure	TRUE	reported	GCST90199965	textfile	8238	2	1	TRUE	NA	0.00274671	22.6842	20.8848
rs6737584	C	T	C	T	0.212043	-178.879	0.973047	0.9749	FALSE	FALSE	FALSE	pcOKe1	367.753	0.6267	outcome	TRUE	reported	textfile	0.0474351	7.81562e-06	exposure	TRUE	reported	GCST90199965	textfile	8238	2	1	TRUE	NA	0.00241977	19.9776	20.8848
rs4445527	A	T	A	T	0.142154	-36.8683	0.0683977	0.0714	FALSE	TRUE	FALSE	YEyV1Q	215.524	0.8642	outcome	TRUE	reported	textfile	0.0305046	3.16083e-06	exposure	TRUE	reported	GCST90199966	textfile	8157	2	1	TRUE	NA	0.00265523	21.7111	20.6675
rs62130720	A	G	A	G	0.259784	217.492	0.0181057	0.0191	FALSE	FALSE	FALSE	YEyV1Q	489.18	0.6566	outcome	TRUE	reported	textfile	0.0577948	6.95869e-06	exposure	TRUE	reported	GCST90199966	textfile	8157	2	1	TRUE	NA	0.00247083	20.1995	20.6675
rs79879479	C	T	C	T	0.191841	-16.8433	0.0347896	0.0315	FALSE	FALSE	FALSE	YEyV1Q	350.077	0.9616	outcome	TRUE	reported	textfile	0.0416927	4.19854e-06	exposure	TRUE	reported	GCST90199966	textfile	8157	2	1	TRUE	NA	0.00258885	21.1669	20.6675
rs9428344	T	C	T	C	-0.0695206	-90.3765	0.430863	0.4164	FALSE	FALSE	FALSE	YEyV1Q	110.419	0.4131	outcome	TRUE	reported	textfile	0.0157041	9.55953e-06	exposure	TRUE	reported	GCST90199966	textfile	8157	2	1	TRUE	NA	0.00239678	19.5927	20.6675
rs56213137	G	A	G	A	0.0744547	-34.8666	0.265311	0.256	FALSE	FALSE	FALSE	UQWwrL	125.195	0.7806	outcome	TRUE	reported	textfile	0.0162768	4.77866e-06	exposure	TRUE	reported	GCST90199967	textfile	8160	2	1	TRUE	NA	0.00255767	20.9189	20.3896
rs7566439	G	A	G	A	-0.0668101	-129.042	0.629869	0.6191	FALSE	FALSE	FALSE	UQWwrL	118.525	0.2763	outcome	TRUE	reported	textfile	0.0149898	8.30982e-06	exposure	TRUE	reported	GCST90199967	textfile	8160	2	1	TRUE	NA	0.00242855	19.8603	20.3896
rs72641545	G	A	G	A	-0.13147	-115.62	0.0995319	0.0996	FALSE	FALSE	FALSE	2xuD7O	188.238	0.5391	outcome	TRUE	reported	textfile	0.0266722	8.26099e-07	exposure	TRUE	reported	GCST90199968	textfile	7708	2	1	TRUE	NA	0.00314215	24.2897	24.2897
rs12409617	C	T	C	T	-0.210109	-25.799	0.032369	0.0336	FALSE	FALSE	FALSE	dzGnU4	327.261	0.9372	outcome	TRUE	reported	textfile	0.0473633	9.15978e-06	exposure	TRUE	reported	GCST90199969	textfile	6990	2	1	TRUE	NA	0.00280742	19.6735	19.6735
rs11581518	G	A	G	A	-0.143505	275.161	0.225549	0.2184	FALSE	FALSE	FALSE	WJ6rgr	132.968	0.03851	outcome	TRUE	reported	textfile	0.0175619	3.04808e-16	exposure	TRUE	reported	GCST90199971	textfile	8220	2	1	TRUE	NA	0.0080576	66.7552	38.2308
rs1260326	C	T	C	T	-0.0789195	48.6835	0.586941	0.6046	FALSE	FALSE	FALSE	WJ6rgr	111.737	0.6631	outcome	TRUE	reported	textfile	0.0148407	1.05049e-07	exposure	TRUE	reported	GCST90199971	textfile	8220	2	1	TRUE	NA	0.00342844	28.2718	38.2308
rs57794103	G	T	G	T	-0.140317	87.128	0.0558605	0.0575	FALSE	FALSE	FALSE	WJ6rgr	251.164	0.7287	outcome	TRUE	reported	textfile	0.0316378	9.2029e-06	exposure	TRUE	reported	GCST90199971	textfile	8220	2	1	TRUE	NA	0.00238725	19.6654	38.2308
rs11591147	T	G	T	G	-0.253845	-951.841	0.017922	0.0167	FALSE	FALSE	FALSE	NzjQsI	524.346	0.06948	outcome	TRUE	reported	textfile	0.0563444	6.62998e-06	exposure	TRUE	reported	GCST90199972	textfile	8267	2	1	TRUE	NA	0.00244919	20.2923	21.5596
rs116697924	C	T	C	T	-0.207738	123.345	0.0308627	0.0292	FALSE	FALSE	FALSE	NzjQsI	331.864	0.7101	outcome	TRUE	reported	textfile	0.0434751	1.76759e-06	exposure	TRUE	reported	GCST90199972	textfile	8267	2	1	TRUE	NA	0.00275426	22.8268	21.5596
rs10914611	T	G	T	G	0.0923494	190.792	0.170736	0.1806	FALSE	FALSE	FALSE	FgSA0M	142.813	0.1816	outcome	TRUE	reported	textfile	0.020829	9.26312e-06	exposure	TRUE	reported	GCST90199973	textfile	7973	2	1	TRUE	NA	0.00245946	19.6527	20.7905
rs35220963	A	G	A	G	-0.167411	-438.88	0.0506091	0.0472	FALSE	FALSE	FALSE	FgSA0M	286.738	0.1259	outcome	TRUE	reported	textfile	0.0356867	2.71696e-06	exposure	TRUE	reported	GCST90199973	textfile	7973	2	1	TRUE	NA	0.00275256	22.0012	20.7905
rs73054327	C	T	C	T	0.165056	60.7386	0.0480201	0.0513	FALSE	FALSE	FALSE	FgSA0M	254.77	0.8116	outcome	TRUE	reported	textfile	0.0362584	5.30804e-06	exposure	TRUE	reported	GCST90199973	textfile	7973	2	1	TRUE	NA	0.00259237	20.7175	20.7905
rs150658308	G	A	G	A	0.435386	-1450.91	0.00677398	0.0082	FALSE	FALSE	FALSE	ipYyhi	820.688	0.07708	outcome	TRUE	reported	textfile	0.0915327	1.96866e-06	exposure	TRUE	reported	GCST90199974	textfile	7474	2	1	TRUE	NA	0.00301808	22.6194	23.1067
rs67942738	G	A	G	A	0.128028	-332.752	0.0802071	0.0803	FALSE	FALSE	FALSE	ipYyhi	203.465	0.102	outcome	TRUE	reported	textfile	0.0279063	4.47948e-06	exposure	TRUE	reported	GCST90199974	textfile	7474	2	1	TRUE	NA	0.00280822	21.0421	23.1067
rs75428077	C	T	C	T	-0.200965	51.248	0.0303416	0.0378	FALSE	FALSE	FALSE	ipYyhi	320.465	0.8729	outcome	TRUE	reported	textfile	0.044223	5.5104e-06	exposure	TRUE	reported	GCST90199974	textfile	7474	2	1	TRUE	NA	0.00275545	20.6456	23.1067
rs860140	T	C	T	C	-0.141314	-7.538	0.0888679	0.0867	FALSE	FALSE	FALSE	ipYyhi	197.073	0.9695	outcome	TRUE	reported	textfile	0.0266453	1.13578e-07	exposure	TRUE	reported	GCST90199974	textfile	7474	2	1	TRUE	NA	0.00374925	28.1198	23.1067
rs11184717	C	A	C	A	0.0854068	-28.8187	0.138471	0.1359	FALSE	FALSE	FALSE	S1M8bU	162.386	0.8591	outcome	TRUE	reported	textfile	0.0181065	2.39462e-06	exposure	TRUE	reported	GCST90199975	textfile	8278	2	1	TRUE	NA	0.00268056	22.2439	22.726
rs4846913	A	C	A	C	0.061304	-77.8413	0.599913	0.6067	FALSE	FALSE	FALSE	S1M8bU	113.051	0.4911	outcome	TRUE	reported	textfile	0.0130488	2.6266e-06	exposure	TRUE	reported	GCST90199975	textfile	8278	2	1	TRUE	NA	0.00265922	22.0664	22.726
rs6670477	T	C	T	C	0.0704281	-265.066	0.25576	0.2522	FALSE	FALSE	FALSE	S1M8bU	125.673	0.03493	outcome	TRUE	reported	textfile	0.0144141	1.02876e-06	exposure	TRUE	reported	GCST90199975	textfile	8278	2	1	TRUE	NA	0.00287568	23.8678	22.726
rs115605940	T	C	T	C	0.172561	-400.227	0.0399877	0.049	FALSE	FALSE	FALSE	ZJgeBd	296.289	0.1768	outcome	TRUE	reported	textfile	0.0389916	9.61836e-06	exposure	TRUE	reported	GCST90199977	textfile	8216	2	1	TRUE	NA	0.0023782	19.5811	21.3532
rs4953256	C	G	C	G	-0.0892712	-43.2526	0.79031	0.8037	FALSE	TRUE	FALSE	ZJgeBd	141.789	0.7603	outcome	TRUE	reported	textfile	0.0191475	3.12718e-06	exposure	TRUE	reported	GCST90199977	textfile	8216	2	1	TRUE	NA	0.0026387	21.7317	21.3532
rs57407838	G	A	G	A	0.0914994	229.391	0.204273	0.2036	FALSE	FALSE	FALSE	ZJgeBd	137.803	0.09599	outcome	TRUE	reported	textfile	0.0189646	1.40184e-06	exposure	TRUE	reported	GCST90199977	textfile	8216	2	1	TRUE	NA	0.00282527	23.2725	21.3532
rs78657072	G	A	G	A	-0.132926	262.296	0.0741691	0.0737	FALSE	FALSE	FALSE	ZJgeBd	210.517	0.2128	outcome	TRUE	reported	textfile	0.0291232	5.01247e-06	exposure	TRUE	reported	GCST90199977	textfile	8216	2	1	TRUE	NA	0.00252919	20.8274	21.3532
rs11802404	T	C	T	C	0.142152	48.6705	0.059026	0.0753	FALSE	FALSE	FALSE	9aWA8b	224.431	0.8283	outcome	TRUE	reported	textfile	0.0316597	7.12244e-06	exposure	TRUE	reported	GCST90199978	textfile	7935	2	1	TRUE	NA	0.00253421	20.155	22.5529
rs60007040	T	A	T	A	0.153096	-178.236	0.0645836	0.0678	FALSE	TRUE	FALSE	9aWA8b	257.81	0.4893	outcome	TRUE	reported	textfile	0.0302436	4.14702e-07	exposure	TRUE	reported	GCST90199978	textfile	7935	2	1	TRUE	NA	0.00321895	25.6184	22.5529
rs6662714	T	A	T	A	-0.0725105	242.13	0.378028	0.3659	FALSE	TRUE	FALSE	9aWA8b	136.057	0.07514	outcome	TRUE	reported	textfile	0.0154978	2.8863e-06	exposure	TRUE	reported	GCST90199978	textfile	7935	2	1	TRUE	NA	0.00275118	21.8853	22.5529
rs10888422	A	G	A	G	-0.120841	176.133	0.916551	0.9179	FALSE	FALSE	FALSE	DoEW55	202.471	0.3843	outcome	TRUE	reported	textfile	0.0273458	9.91619e-06	exposure	TRUE	reported	GCST90199979	textfile	8257	2	1	TRUE	NA	0.00235939	19.5228	21.9125
rs4666156	C	G	C	G	0.106844	-27.0537	0.137514	0.1345	FALSE	TRUE	FALSE	DoEW55	159.806	0.8656	outcome	TRUE	reported	textfile	0.0216296	7.82288e-07	exposure	TRUE	reported	GCST90199979	textfile	8257	2	1	TRUE	NA	0.00294645	24.3948	21.9125
rs72681116	C	T	C	T	0.18263	-366.491	0.0352121	0.0328	FALSE	FALSE	FALSE	DoEW55	361.787	0.3111	outcome	TRUE	reported	textfile	0.0401752	5.47155e-06	exposure	TRUE	reported	GCST90199979	textfile	8257	2	1	TRUE	NA	0.00249644	20.6596	21.9125
rs75690409	G	A	G	A	0.280992	325.655	0.0165284	0.0212	FALSE	FALSE	FALSE	DoEW55	429.518	0.4483	outcome	TRUE	reported	textfile	0.0584914	1.55539e-06	exposure	TRUE	reported	GCST90199979	textfile	8257	2	1	TRUE	NA	0.00278721	23.0727	21.9125
rs7598331	G	A	G	A	0.127174	107.153	0.0981677	0.1055	FALSE	FALSE	FALSE	86xzDi	180.156	0.552	outcome	TRUE	reported	textfile	0.0276641	4.28449e-06	exposure	TRUE	reported	GCST90199980	textfile	7229	2	1	TRUE	NA	0.00291486	21.1273	23.8253
rs987987	G	A	G	A	-0.0933421	-22.1448	0.697357	0.6924	FALSE	FALSE	FALSE	86xzDi	118.313	0.8515	outcome	TRUE	reported	textfile	0.0181219	2.59391e-07	exposure	TRUE	reported	GCST90199980	textfile	7229	2	1	TRUE	NA	0.00365661	26.5233	23.8253
rs144427343	A	G	A	G	0.175551	-476.415	0.0499211	0.0416	FALSE	FALSE	FALSE	SHAnja	285.801	0.09552	outcome	TRUE	reported	textfile	0.0381171	4.11347e-06	exposure	TRUE	reported	GCST90199981	textfile	6984	2	1	TRUE	NA	0.00302793	21.2052	23.8372
rs4676095	C	G	C	G	0.242403	39.9489	0.966961	0.9686	FALSE	TRUE	FALSE	SHAnja	329.918	0.9036	outcome	TRUE	reported	textfile	0.0471092	2.66721e-07	exposure	TRUE	reported	GCST90199981	textfile	6984	2	1	TRUE	NA	0.00377674	26.4692	23.8372
rs2807561	G	A	G	A	0.0837347	79.5168	0.26533	0.279	FALSE	FALSE	FALSE	WqWS9w	133.671	0.5519	outcome	TRUE	reported	textfile	0.0187533	8.00406e-06	exposure	TRUE	reported	GCST90199982	textfile	7592	2	1	TRUE	NA	0.00261915	19.9316	19.8115
rs2814055	A	G	A	G	0.270245	228.249	0.0175346	0.0203	FALSE	FALSE	FALSE	WqWS9w	428.497	0.5943	outcome	TRUE	reported	textfile	0.060702	8.50779e-06	exposure	TRUE	reported	GCST90199982	textfile	7592	2	1	TRUE	NA	0.00260388	19.815	19.8115
rs79039338	T	G	T	G	-0.330433	-1431.35	0.0116448	0.0123	FALSE	FALSE	FALSE	WqWS9w	671.646	0.03308	outcome	TRUE	reported	textfile	0.0744605	9.09256e-06	exposure	TRUE	reported	GCST90199982	textfile	7592	2	1	TRUE	NA	0.00258722	19.688	19.8115
rs114453281	T	C	T	C	-0.23162	1020.58	0.015916	0.0192	FALSE	FALSE	FALSE	SWOplB	418.06	0.01464	outcome	TRUE	reported	textfile	0.0519513	8.25681e-06	exposure	TRUE	reported	GCST90199983	textfile	5920	2	1	TRUE	NA	0.00334643	19.8707	20.5404
rs12354267	C	T	C	T	0.0634649	84.9767	0.325891	0.3077	FALSE	FALSE	FALSE	SWOplB	119.576	0.4773	outcome	TRUE	reported	textfile	0.0137781	4.10076e-06	exposure	TRUE	reported	GCST90199983	textfile	5920	2	1	TRUE	NA	0.00357119	21.2101	20.5404
rs6708	G	A	G	A	0.105116	56.6	0.272601	0.2787	FALSE	FALSE	FALSE	UJIx91	122.317	0.6436	outcome	TRUE	reported	textfile	0.0217692	1.37478e-06	exposure	TRUE	reported	GCST90199984	textfile	5076	2	1	TRUE	NA	0.00457236	23.3067	24.5866
rs78159899	A	G	A	G	0.406923	690.802	0.0148945	0.0144	FALSE	FALSE	FALSE	UJIx91	489.523	0.1582	outcome	TRUE	reported	textfile	0.079994	3.6393e-07	exposure	TRUE	reported	GCST90199984	textfile	5076	2	1	TRUE	NA	0.00507201	25.8665	24.5866
rs1281340	G	A	G	A	0.0778324	14.3148	0.378049	0.3801	FALSE	FALSE	FALSE	jzLLGV	111.904	0.8982	outcome	TRUE	reported	textfile	0.0170941	5.28404e-06	exposure	TRUE	reported	GCST90199986	textfile	7063	2	1	TRUE	NA	0.00292662	20.7255	20.3093
rs7604263	T	C	T	C	0.0952864	11.8566	0.188769	0.1861	FALSE	FALSE	FALSE	jzLLGV	140.191	0.9326	outcome	TRUE	reported	textfile	0.0213608	8.16477e-06	exposure	TRUE	reported	GCST90199986	textfile	7063	2	1	TRUE	NA	0.00280941	19.8932	20.3093
rs61828866	A	T	A	T	-0.22709	495.8	0.0440623	0.0482	FALSE	TRUE	FALSE	6BuEG0	267.727	0.06404	outcome	TRUE	reported	textfile	0.0442447	2.85761e-07	exposure	TRUE	reported	GCST90199987	textfile	5897	2	1	TRUE	NA	0.0044474	26.3346	26.3346
rs1841655	T	G	T	G	0.196582	37.5481	0.0372473	0.0428	FALSE	FALSE	FALSE	kGlIx0	279.663	0.8932	outcome	TRUE	reported	textfile	0.0435324	6.30929e-06	exposure	TRUE	reported	GCST90199988	textfile	7254	2	1	TRUE	NA	0.00280327	20.3865	20.3865
rs115142749	T	C	T	C	0.228797	373.398	0.0281789	0.0305	FALSE	FALSE	FALSE	z8Sajm	407.072	0.359	outcome	TRUE	reported	textfile	0.0496006	3.97294e-06	exposure	TRUE	reported	GCST90199989	textfile	7141	2	1	TRUE	NA	0.00297082	21.2718	21.7001
rs772448	G	A	G	A	0.0970606	45.7284	0.812908	0.8199	FALSE	FALSE	FALSE	z8Sajm	147.594	0.7567	outcome	TRUE	reported	textfile	0.0214819	6.23541e-06	exposure	TRUE	reported	GCST90199989	textfile	7141	2	1	TRUE	NA	0.00285064	20.4089	21.7001
rs9967824	A	T	A	T	0.0989055	97.3139	0.198365	0.1988	FALSE	TRUE	FALSE	z8Sajm	138.881	0.4835	outcome	TRUE	reported	textfile	0.0204348	1.2981e-06	exposure	TRUE	reported	GCST90199989	textfile	7141	2	1	TRUE	NA	0.00326978	23.4195	21.7001
rs10918652	G	A	G	A	-0.131945	127.27	0.0795315	0.0924	FALSE	FALSE	FALSE	yq8Pqc	199.522	0.5236	outcome	TRUE	reported	textfile	0.0284221	3.445e-06	exposure	TRUE	reported	GCST90199990	textfile	8270	2	1	TRUE	NA	0.00259919	21.5461	20.4858
rs114371828	T	C	T	C	-0.266759	-911.366	0.0167031	0.0202	FALSE	FALSE	FALSE	yq8Pqc	423.202	0.03128	outcome	TRUE	reported	textfile	0.059124	6.4263e-06	exposure	TRUE	reported	GCST90199990	textfile	8270	2	1	TRUE	NA	0.00245549	20.3519	20.4858
rs1594297	A	G	A	G	0.218163	30.0379	0.974219	0.9719	FALSE	FALSE	FALSE	yq8Pqc	381.452	0.9372	outcome	TRUE	reported	textfile	0.0493232	9.72771e-06	exposure	TRUE	reported	GCST90199990	textfile	8270	2	1	TRUE	NA	0.00236009	19.5594	20.4858
rs1685633	G	A	G	A	0.112324	-109.114	0.103255	0.1102	FALSE	FALSE	FALSE	VF0BT7	173.793	0.5301	outcome	TRUE	reported	textfile	0.0237125	2.1699e-06	exposure	TRUE	reported	GCST90199991	textfile	8211	2	1	TRUE	NA	0.00272527	22.4329	22.4329
rs1795039	G	A	G	A	0.197555	-128.492	0.0296758	0.0361	FALSE	FALSE	FALSE	rr4wFk	311.182	0.6797	outcome	TRUE	reported	textfile	0.0445532	9.24423e-06	exposure	TRUE	reported	GCST90199992	textfile	8049	2	1	TRUE	NA	0.00243678	19.6567	19.9843
rs77731062	A	G	A	G	0.348471	359.402	0.0096393	0.0154	FALSE	FALSE	FALSE	rr4wFk	620.12	0.5622	outcome	TRUE	reported	textfile	0.0773101	6.56113e-06	exposure	TRUE	reported	GCST90199992	textfile	8049	2	1	TRUE	NA	0.00251782	20.312	19.9843
rs17007111	G	A	G	A	0.0984507	-209.283	0.137131	0.1438	FALSE	FALSE	FALSE	kGAMec	159.941	0.1907	outcome	TRUE	reported	textfile	0.0220753	8.20517e-06	exposure	TRUE	reported	GCST90199993	textfile	8127	2	1	TRUE	NA	0.00244136	19.8846	20.7514
rs2641954	A	G	A	G	-0.0714554	165.139	0.36608	0.3723	FALSE	FALSE	FALSE	kGAMec	113.151	0.1444	outcome	TRUE	reported	textfile	0.0159385	7.35339e-06	exposure	TRUE	reported	GCST90199993	textfile	8127	2	1	TRUE	NA	0.00246702	20.0941	20.7514
rs76446739	T	A	T	A	0.110972	122.347	0.115897	0.123	FALSE	TRUE	FALSE	kGAMec	166.287	0.4619	outcome	TRUE	reported	textfile	0.0235097	2.35552e-06	exposure	TRUE	reported	GCST90199993	textfile	8127	2	1	TRUE	NA	0.00273409	22.2754	20.7514
rs146443693	A	G	A	G	0.247559	62.1909	0.0288024	0.0314	FALSE	FALSE	FALSE	uyHzfu	367.077	0.8655	outcome	TRUE	reported	textfile	0.0504668	9.32468e-07	exposure	TRUE	reported	GCST90199994	textfile	6408	2	1	TRUE	NA	0.00374107	24.0553	22.5471
rs147441023	T	C	T	C	0.138908	149.39	0.0847578	0.0901	FALSE	FALSE	FALSE	uyHzfu	210.522	0.4779	outcome	TRUE	reported	textfile	0.0302794	4.4851e-06	exposure	TRUE	reported	GCST90199994	textfile	6408	2	1	TRUE	NA	0.00327351	21.039	22.5471
rs148904503	T	C	T	C	0.241374	-709.194	0.0189553	0.0211	FALSE	FALSE	FALSE	yLe9B3	394.867	0.07249	outcome	TRUE	reported	textfile	0.0517697	3.12448e-06	exposure	TRUE	reported	GCST90199995	textfile	8124	2	1	TRUE	NA	0.0026687	21.7332	20.7105
rs75028074	A	G	A	G	-0.178694	-39.1307	0.0318098	0.0401	FALSE	FALSE	FALSE	yLe9B3	289.099	0.8923	outcome	TRUE	reported	textfile	0.0402677	9.09436e-06	exposure	TRUE	reported	GCST90199995	textfile	8124	2	1	TRUE	NA	0.00241816	19.6879	20.7105
rs11591147	T	G	T	G	-0.234924	-951.841	0.0180694	0.0167	FALSE	FALSE	FALSE	EZvZcQ	524.346	0.06948	outcome	TRUE	reported	textfile	0.0527071	8.30494e-06	exposure	TRUE	reported	GCST90199996	textfile	8255	2	1	TRUE	NA	0.0024008	19.8615	20.3496
rs35581844	G	A	G	A	-0.067409	-140.588	0.373118	0.3624	FALSE	FALSE	FALSE	EZvZcQ	114.327	0.2188	outcome	TRUE	reported	textfile	0.0147652	4.98555e-06	exposure	TRUE	reported	GCST90199996	textfile	8255	2	1	TRUE	NA	0.00251852	20.8378	20.3496
rs4661012	G	T	G	T	-0.0727965	73.8339	0.358538	0.365	FALSE	FALSE	FALSE	YQCW4Q	117.854	0.531	outcome	TRUE	reported	textfile	0.0154852	2.58864e-06	exposure	TRUE	reported	GCST90199997	textfile	8260	2	1	TRUE	NA	0.00266838	22.0944	22.0944
rs4655138	A	G	A	G	0.079748	-37.4881	0.689453	0.7024	FALSE	FALSE	FALSE	8LWAvh	120.589	0.7559	outcome	TRUE	reported	textfile	0.0166623	1.7003e-06	exposure	TRUE	reported	GCST90199998	textfile	7855	2	1	TRUE	NA	0.00290776	22.9012	21.446
rs74325207	T	G	T	G	-0.219615	-424.918	0.0262518	0.0295	FALSE	FALSE	FALSE	8LWAvh	355.181	0.2316	outcome	TRUE	reported	textfile	0.0483548	5.57911e-06	exposure	TRUE	reported	GCST90199998	textfile	7855	2	1	TRUE	NA	0.00261915	20.6222	21.446
rs74610042	A	G	A	G	0.204708	227.94	0.0305795	0.029	FALSE	FALSE	FALSE	8LWAvh	382.557	0.5513	outcome	TRUE	reported	textfile	0.0448637	5.04579e-06	exposure	TRUE	reported	GCST90199998	textfile	7855	2	1	TRUE	NA	0.00264353	20.8146	21.446
rs11883630	A	T	A	T	0.107487	17.2234	0.144042	0.1547	FALSE	TRUE	FALSE	GxWmtR	160.906	0.9148	outcome	TRUE	reported	textfile	0.0227279	2.25301e-06	exposure	TRUE	reported	GCST90199999	textfile	7500	2	1	TRUE	NA	0.0029733	22.3603	22.3603
rs115797237	T	C	T	C	-0.333521	-725.328	0.0159785	0.0183	FALSE	FALSE	FALSE	SSJzTa	501.028	0.1477	outcome	TRUE	reported	textfile	0.0753794	9.66393e-06	exposure	TRUE	reported	GCST90200000	textfile	5598	2	1	TRUE	NA	0.00348491	19.5698	20.6607
rs140276217	G	C	G	C	0.402029	-188.585	0.0122017	0.0149	FALSE	TRUE	FALSE	SSJzTa	535.363	0.7246	outcome	TRUE	reported	textfile	0.0857372	2.74426e-06	exposure	TRUE	reported	GCST90200000	textfile	5598	2	1	TRUE	NA	0.00391238	21.9797	20.6607
rs41297129	A	G	A	G	0.390572	-653.504	0.0121668	0.0161	FALSE	FALSE	FALSE	SSJzTa	470.217	0.1646	outcome	TRUE	reported	textfile	0.0863898	6.1535e-06	exposure	TRUE	reported	GCST90200000	textfile	5598	2	1	TRUE	NA	0.00363799	20.4325	20.6607
rs77225114	C	G	C	G	-0.25548	270.426	0.017698	0.0191	FALSE	TRUE	FALSE	fO8whD	553.116	0.6249	outcome	TRUE	reported	textfile	0.0577306	9.62686e-06	exposure	TRUE	reported	GCST90200002	textfile	8229	2	1	TRUE	NA	0.00237423	19.5793	19.5793
rs11590158	T	C	T	C	0.110713	210.312	0.129077	0.1242	FALSE	FALSE	FALSE	b891Uf	166.154	0.2056	outcome	TRUE	reported	textfile	0.0225839	9.47221e-07	exposure	TRUE	reported	GCST90200003	textfile	7969	2	1	TRUE	NA	0.00300668	24.0265	22.5161
rs12125138	T	C	T	C	-0.151372	-208.26	0.0555696	0.0521	FALSE	FALSE	FALSE	b891Uf	253.516	0.4114	outcome	TRUE	reported	textfile	0.0330432	4.62666e-06	exposure	TRUE	reported	GCST90200003	textfile	7969	2	1	TRUE	NA	0.00262652	20.9806	22.5161
rs2247536	C	G	C	G	0.0829245	245.718	0.259276	0.2629	FALSE	TRUE	FALSE	b891Uf	123.728	0.04704	outcome	TRUE	reported	textfile	0.0172521	1.53488e-06	exposure	TRUE	reported	GCST90200003	textfile	7969	2	1	TRUE	NA	0.00289082	23.0979	22.5161
rs55851033	C	A	C	A	-0.0837505	138.641	0.200227	0.2043	FALSE	FALSE	FALSE	b891Uf	137.257	0.3125	outcome	TRUE	reported	textfile	0.0188322	8.70021e-06	exposure	TRUE	reported	GCST90200003	textfile	7969	2	1	TRUE	NA	0.00247567	19.7726	22.5161
rs72738443	G	C	G	C	-0.121395	282.631	0.105599	0.0988	FALSE	TRUE	FALSE	b891Uf	186.511	0.1297	outcome	TRUE	reported	textfile	0.0244216	6.66737e-07	exposure	TRUE	reported	GCST90200003	textfile	7969	2	1	TRUE	NA	0.00309104	24.7027	22.5161
rs4915700	A	C	A	C	-0.073223	112.829	0.564363	0.559	FALSE	FALSE	FALSE	YUAUfY	111.022	0.3095	outcome	TRUE	reported	textfile	0.0163328	7.35401e-06	exposure	TRUE	reported	GCST90200004	textfile	7315	2	1	TRUE	NA	0.00274011	20.0935	20.0935
rs74490328	C	T	C	T	-0.336152	-886.966	0.0130139	0.0144	FALSE	FALSE	FALSE	QpV0IY	530.299	0.09441	outcome	TRUE	reported	textfile	0.0681535	8.12746e-07	exposure	TRUE	reported	GCST90200005	textfile	8263	2	1	TRUE	NA	0.00293549	24.3215	22.5327
rs7536769	A	T	A	T	-0.13018	130.15	0.0803232	0.0941	FALSE	TRUE	FALSE	QpV0IY	198.907	0.5129	outcome	TRUE	reported	textfile	0.028579	5.23593e-06	exposure	TRUE	reported	GCST90200005	textfile	8263	2	1	TRUE	NA	0.00250477	20.7438	22.5327
rs12751488	T	A	T	A	-0.168258	448.562	0.0526137	0.06	FALSE	TRUE	FALSE	CaUiBo	268.315	0.09457	outcome	TRUE	reported	textfile	0.0362762	3.51393e-06	exposure	TRUE	reported	GCST90200006	textfile	7484	2	1	TRUE	NA	0.00286634	21.5076	21.599
rs186890864	C	T	C	T	-0.987895	151.452	0.00134084	0.0166	FALSE	FALSE	FALSE	CaUiBo	772.532	0.8446	outcome	TRUE	reported	textfile	0.220328	7.33424e-06	exposure	TRUE	reported	GCST90200006	textfile	7484	2	1	TRUE	NA	0.00267907	20.0986	21.599
rs2243457	C	A	C	A	0.0880844	3.1863	0.71847	0.7114	FALSE	FALSE	FALSE	CaUiBo	121.519	0.9791	outcome	TRUE	reported	textfile	0.0177964	7.43779e-07	exposure	TRUE	reported	GCST90200006	textfile	7484	2	1	TRUE	NA	0.00326273	24.4916	21.599
rs76692181	C	T	C	T	-0.223451	-416.326	0.0272873	0.0295	FALSE	FALSE	FALSE	CaUiBo	413.619	0.3142	outcome	TRUE	reported	textfile	0.04959	6.6071e-06	exposure	TRUE	reported	GCST90200006	textfile	7484	2	1	TRUE	NA	0.00270561	20.2983	21.599
rs3128372	G	C	G	C	0.0818875	-134.904	0.650523	0.635	FALSE	TRUE	FALSE	vSZ4zL	115.954	0.2447	outcome	TRUE	reported	textfile	0.0179258	4.92103e-06	exposure	TRUE	reported	GCST90200007	textfile	7286	2	1	TRUE	NA	0.00285593	20.8621	20.351
rs4611006	C	T	C	T	0.0782356	43.8959	0.316411	0.3112	FALSE	FALSE	FALSE	vSZ4zL	118.159	0.7103	outcome	TRUE	reported	textfile	0.0175621	8.39715e-06	exposure	TRUE	reported	GCST90200007	textfile	7286	2	1	TRUE	NA	0.00271635	19.8398	20.351
rs12713938	G	T	G	T	0.0636298	-144.619	0.538165	0.5384	FALSE	FALSE	FALSE	cObllH	109.301	0.1858	outcome	TRUE	reported	textfile	0.0138875	4.60981e-06	exposure	TRUE	reported	GCST90200008	textfile	8204	2	1	TRUE	NA	0.00255233	20.9878	22.0454
rs144247265	C	T	C	T	0.207585	246.969	0.0229673	0.0263	FALSE	FALSE	FALSE	cObllH	399.228	0.5362	outcome	TRUE	reported	textfile	0.0453756	4.76629e-06	exposure	TRUE	reported	GCST90200008	textfile	8204	2	1	TRUE	NA	0.00254457	20.9238	22.0454
rs633723	G	A	G	A	0.0730939	91.5199	0.321087	0.3281	FALSE	FALSE	FALSE	cObllH	117.34	0.4354	outcome	TRUE	reported	textfile	0.0147505	7.21978e-07	exposure	TRUE	reported	GCST90200008	textfile	8204	2	1	TRUE	NA	0.00298418	24.5495	22.0454
rs73226533	T	C	T	C	-0.131284	-142.672	0.0640644	0.0692	FALSE	FALSE	FALSE	cObllH	236.808	0.5469	outcome	TRUE	reported	textfile	0.0283002	3.50158e-06	exposure	TRUE	reported	GCST90200008	textfile	8204	2	1	TRUE	NA	0.00261626	21.5149	22.0454
rs75063835	A	G	A	G	-0.190818	124.207	0.0294154	0.0317	FALSE	FALSE	FALSE	cObllH	367.685	0.7355	outcome	TRUE	reported	textfile	0.0404475	2.38554e-06	exposure	TRUE	reported	GCST90200008	textfile	8204	2	1	TRUE	NA	0.00270553	22.251	22.0454
rs116747608	G	A	G	A	-0.301661	146.78	0.0135813	0.0174	FALSE	FALSE	FALSE	QLjl0v	522.908	0.7789	outcome	TRUE	reported	textfile	0.0659687	4.81276e-06	exposure	TRUE	reported	GCST90200009	textfile	8194	2	1	TRUE	NA	0.00254542	20.9053	20.385
rs6546640	C	T	C	T	0.0832134	-3.4656	0.761061	0.7534	FALSE	FALSE	FALSE	QLjl0v	132.265	0.9791	outcome	TRUE	reported	textfile	0.0186681	8.29146e-06	exposure	TRUE	reported	GCST90200009	textfile	8194	2	1	TRUE	NA	0.00241901	19.8646	20.385
rs12725281	T	C	T	C	0.260643	86.9907	0.0166117	0.0207	FALSE	FALSE	FALSE	rM5Jc4	494.099	0.8602	outcome	TRUE	reported	textfile	0.0554292	2.57295e-06	exposure	TRUE	reported	GCST90200010	textfile	8246	2	1	TRUE	NA	0.00267429	22.106	22.106
rs76504354	T	A	T	A	-0.163777	-51.4412	0.0425207	0.0424	FALSE	TRUE	FALSE	77363V	274.594	0.8514	outcome	TRUE	reported	textfile	0.035728	4.56183e-06	exposure	TRUE	reported	GCST90200011	textfile	8219	2	1	TRUE	NA	0.00255012	21.0079	21.0079
rs11587156	A	G	A	G	0.206455	13.3515	0.0280232	0.0322	FALSE	FALSE	FALSE	re99fO	427.102	0.9751	outcome	TRUE	reported	textfile	0.0457024	6.26121e-06	exposure	TRUE	reported	GCST90200012	textfile	8268	2	1	TRUE	NA	0.00246208	20.4018	22.261
rs6662602	T	C	T	C	-0.0824975	204.112	0.283911	0.2854	FALSE	FALSE	FALSE	re99fO	120.811	0.09112	outcome	TRUE	reported	textfile	0.0167957	9.02332e-07	exposure	TRUE	reported	GCST90200012	textfile	8268	2	1	TRUE	NA	0.00290951	24.1202	22.261
rs10399820	C	G	C	G	0.0709221	49.3509	0.438096	0.437	FALSE	TRUE	TRUE	G2FWzZ	111.607	0.6584	outcome	TRUE	reported	textfile	0.0142712	6.70941e-07	exposure	TRUE	reported	GCST90200013	textfile	8267	2	1	FALSE	NA	0.00297851	24.6909	22.081
rs17508835	T	C	T	C	0.0680394	-65.9114	0.313112	0.3199	FALSE	FALSE	FALSE	G2FWzZ	118.355	0.5776	outcome	TRUE	reported	textfile	0.0152873	8.55803e-06	exposure	TRUE	reported	GCST90200013	textfile	8267	2	1	TRUE	NA	0.00239041	19.8041	22.081
rs2491859	G	T	G	T	0.0651743	-133.71	0.551486	0.5478	FALSE	FALSE	FALSE	G2FWzZ	118.656	0.2598	outcome	TRUE	reported	textfile	0.0143645	5.70135e-06	exposure	TRUE	reported	GCST90200013	textfile	8267	2	1	TRUE	NA	0.00248395	20.581	22.081
rs557026	C	T	C	T	0.11176	-187.68	0.897794	0.8956	FALSE	FALSE	FALSE	G2FWzZ	180.473	0.2984	outcome	TRUE	reported	textfile	0.0231761	1.41976e-06	exposure	TRUE	reported	GCST90200013	textfile	8267	2	1	TRUE	NA	0.00280494	23.2481	22.081
rs11673868	C	A	C	A	0.0813503	97.3408	0.24876	0.2422	FALSE	FALSE	FALSE	TXaRHl	129.586	0.4526	outcome	TRUE	reported	textfile	0.018204	7.86523e-06	exposure	TRUE	reported	GCST90200014	textfile	8259	2	1	TRUE	NA	0.00241217	19.9655	22.681
rs4150452	G	A	G	A	-0.241951	84.7839	0.0220954	0.0244	FALSE	FALSE	FALSE	TXaRHl	366.206	0.8169	outcome	TRUE	reported	textfile	0.0529386	4.86797e-06	exposure	TRUE	reported	GCST90200014	textfile	8259	2	1	TRUE	NA	0.00252282	20.8836	22.681
rs67927699	C	G	C	G	0.0763689	-44.2086	0.38147	0.3832	FALSE	TRUE	FALSE	TXaRHl	112.465	0.6943	outcome	TRUE	reported	textfile	0.0158706	1.49453e-06	exposure	TRUE	reported	GCST90200014	textfile	8259	2	1	TRUE	NA	0.00279578	23.1495	22.681
rs77354907	A	C	A	C	0.371911	-754.573	0.0117311	0.0098	FALSE	FALSE	FALSE	TXaRHl	746.073	0.3118	outcome	TRUE	reported	textfile	0.0719321	2.33705e-07	exposure	TRUE	reported	GCST90200014	textfile	8259	2	1	TRUE	NA	0.00322628	26.7256	22.681
rs56014217	T	C	T	C	0.567127	243.064	0.259373	0.2182	FALSE	FALSE	FALSE	oAErlh	133.16	0.06795	outcome	TRUE	reported	textfile	0.0186966	1e-200	exposure	TRUE	reported	GCST90200015	textfile	6193	2	1	TRUE	NA	0.129353	919.804	210.375
rs61729352	T	G	T	G	0.21119	-582.163	0.0377587	0.0356	FALSE	FALSE	FALSE	oAErlh	393.226	0.1387	outcome	TRUE	reported	textfile	0.0453928	3.2793e-06	exposure	TRUE	reported	GCST90200015	textfile	6193	2	1	TRUE	NA	0.00348302	21.6388	210.375
rs61825638	T	C	T	C	0.166703	-57.2887	0.255195	0.2505	FALSE	FALSE	FALSE	oAErlh	144.91	0.6926	outcome	TRUE	reported	textfile	0.0198436	4.4324e-17	exposure	TRUE	reported	GCST90200015	textfile	6193	2	1	TRUE	NA	0.0112674	70.5514	210.375
rs6546889	G	C	G	C	0.262683	-120.234	0.022197	0.0302	FALSE	TRUE	FALSE	oAErlh	372.661	0.747	outcome	TRUE	reported	textfile	0.0591819	9.05622e-06	exposure	TRUE	reported	GCST90200015	textfile	6193	2	1	TRUE	NA	0.00317107	19.6945	210.375
rs67493833	T	A	T	A	0.119967	-197.607	0.118951	0.117	FALSE	TRUE	FALSE	oAErlh	170	0.2451	outcome	TRUE	reported	textfile	0.0266969	7.00036e-06	exposure	TRUE	reported	GCST90200015	textfile	6193	2	1	TRUE	NA	0.00325003	20.1865	210.375
rs147902054	A	G	A	G	0.430776	557.87	0.0100175	0.013	FALSE	FALSE	FALSE	gbqqic	637.223	0.3813	outcome	TRUE	reported	textfile	0.0843495	3.27244e-07	exposure	TRUE	reported	GCST90200016	textfile	6888	2	1	TRUE	NA	0.00377228	26.0743	22.5272
rs4671680	G	A	G	A	-0.312702	467.103	0.0155977	0.0309	FALSE	FALSE	FALSE	gbqqic	404.899	0.2487	outcome	TRUE	reported	textfile	0.0677539	3.92599e-06	exposure	TRUE	reported	GCST90200016	textfile	6888	2	1	TRUE	NA	0.00308289	21.2945	22.5272
rs60490710	C	T	C	T	-0.248839	-260.137	0.0269974	0.0304	FALSE	FALSE	FALSE	gbqqic	332.428	0.4339	outcome	TRUE	reported	textfile	0.0522643	1.92482e-06	exposure	TRUE	reported	GCST90200016	textfile	6888	2	1	TRUE	NA	0.00328025	22.6621	22.5272
rs7579187	A	G	A	G	0.0768385	195.911	0.53042	0.5445	FALSE	FALSE	FALSE	gbqqic	112.959	0.08286	outcome	TRUE	reported	textfile	0.0171458	7.41314e-06	exposure	TRUE	reported	GCST90200016	textfile	6888	2	1	TRUE	NA	0.00290727	20.0778	22.5272
rs1260338	G	A	G	A	0.0940212	56.4127	0.43298	0.4466	FALSE	FALSE	FALSE	sM8rFo	111.278	0.6122	outcome	TRUE	reported	textfile	0.0150467	4.14027e-10	exposure	TRUE	reported	GCST90200017	textfile	8261	2	1	TRUE	NA	0.00470423	39.0359	27.5933
rs147199492	T	C	T	C	-0.128446	12.5423	0.0765111	0.0784	FALSE	FALSE	FALSE	sM8rFo	215.398	0.9536	outcome	TRUE	reported	textfile	0.0279589	4.34628e-06	exposure	TRUE	reported	GCST90200017	textfile	8261	2	1	TRUE	NA	0.00254836	21.1007	27.5933
rs72704810	G	C	G	C	0.158703	394.039	0.05306	0.055	FALSE	TRUE	FALSE	sM8rFo	284.522	0.1661	outcome	TRUE	reported	textfile	0.0333475	1.94503e-06	exposure	TRUE	reported	GCST90200017	textfile	8261	2	1	TRUE	NA	0.00273415	22.6432	27.5933
rs11578832	A	G	A	G	0.245781	273.852	0.227766	0.2182	FALSE	FALSE	FALSE	Vip2bv	132.754	0.03913	outcome	TRUE	reported	textfile	0.0175789	2.0203e-44	exposure	TRUE	reported	GCST90200018	textfile	8216	2	1	TRUE	NA	0.0232402	195.437	80.6373
rs28730724	T	C	T	C	-0.137935	117.848	0.0661117	0.0701	FALSE	FALSE	FALSE	Vip2bv	245.215	0.6308	outcome	TRUE	reported	textfile	0.0298023	3.68586e-06	exposure	TRUE	reported	GCST90200018	textfile	8216	2	1	TRUE	NA	0.00260051	21.4163	80.6373
rs61823480	G	C	G	C	0.0912056	185.446	0.164473	0.17	FALSE	TRUE	FALSE	Vip2bv	154.409	0.2297	outcome	TRUE	reported	textfile	0.0204779	8.43422e-06	exposure	TRUE	reported	GCST90200018	textfile	8216	2	1	TRUE	NA	0.0024086	19.832	80.6373
rs6687264	C	T	C	T	-0.210187	19.4693	0.121574	0.1288	FALSE	FALSE	FALSE	Vip2bv	164.618	0.9059	outcome	TRUE	reported	textfile	0.0226803	1.90778e-20	exposure	TRUE	reported	GCST90200018	textfile	8216	2	1	TRUE	NA	0.0103452	85.8635	80.6373
rs114294099	T	C	T	C	0.209652	419.964	0.0286945	0.0355	FALSE	FALSE	FALSE	x9Ee34	371.653	0.2585	outcome	TRUE	reported	textfile	0.0462318	5.76613e-06	exposure	TRUE	reported	GCST90200019	textfile	8252	2	1	TRUE	NA	0.00248586	20.5594	20.7021
rs147902054	A	G	A	G	0.360322	557.87	0.00994145	0.013	FALSE	FALSE	FALSE	x9Ee34	637.223	0.3813	outcome	TRUE	reported	textfile	0.0772636	3.10818e-06	exposure	TRUE	reported	GCST90200019	textfile	8252	2	1	TRUE	NA	0.00262863	21.7433	20.7021
rs150545864	G	A	G	A	0.289169	77.3014	0.0142561	0.0168	FALSE	FALSE	FALSE	x9Ee34	471.149	0.8697	outcome	TRUE	reported	textfile	0.0646161	7.63416e-06	exposure	TRUE	reported	GCST90200019	textfile	8252	2	1	TRUE	NA	0.00242108	20.0224	20.7021
rs62161240	G	A	G	A	0.183929	-423.229	0.0361519	0.0328	FALSE	FALSE	FALSE	x9Ee34	379.352	0.2646	outcome	TRUE	reported	textfile	0.0406349	6.0003e-06	exposure	TRUE	reported	GCST90200019	textfile	8252	2	1	TRUE	NA	0.00247666	20.4832	20.7021
rs11803817	C	G	C	G	0.1183	-288.39	0.0917113	0.0972	FALSE	TRUE	FALSE	qH8aDw	184.996	0.119	outcome	TRUE	reported	textfile	0.0258694	4.80877e-06	exposure	TRUE	reported	GCST90200020	textfile	8250	2	1	TRUE	NA	0.00252839	20.907	20.3273
rs143018701	A	G	A	G	0.239502	-43.0529	0.0189222	0.0197	FALSE	FALSE	FALSE	qH8aDw	458.769	0.9252	outcome	TRUE	reported	textfile	0.054206	9.94521e-06	exposure	TRUE	reported	GCST90200020	textfile	8250	2	1	TRUE	NA	0.00236071	19.5172	20.3273
rs822165	G	A	G	A	-0.0690264	5.9006	0.485313	0.4858	FALSE	FALSE	FALSE	qH8aDw	109.765	0.9571	outcome	TRUE	reported	textfile	0.0152221	5.77045e-06	exposure	TRUE	reported	GCST90200020	textfile	8250	2	1	TRUE	NA	0.00248626	20.5578	20.3273
rs150385340	T	C	T	C	-0.175615	-637.051	0.0401488	0.041	FALSE	FALSE	FALSE	w0rhNz	352.427	0.07067	outcome	TRUE	reported	textfile	0.0381451	4.14687e-06	exposure	TRUE	reported	GCST90200021	textfile	7940	2	1	TRUE	NA	0.00266236	21.1903	22.921
rs76434714	A	T	A	T	-0.115329	122.829	0.117498	0.122	FALSE	TRUE	FALSE	w0rhNz	170.3	0.4708	outcome	TRUE	reported	textfile	0.0232252	6.84543e-07	exposure	TRUE	reported	GCST90200021	textfile	7940	2	1	TRUE	NA	0.00309593	24.6518	22.921
rs10798945	T	C	T	C	-0.103264	-43.0546	0.75367	0.7477	FALSE	FALSE	FALSE	6KEH7m	131.757	0.7438	outcome	TRUE	reported	textfile	0.0176513	4.90998e-09	exposure	TRUE	reported	GCST90200022	textfile	8123	2	1	TRUE	NA	0.00419568	34.2167	25.2627
rs61784779	T	C	T	C	-0.180102	120.268	0.0439323	0.0439	FALSE	FALSE	FALSE	6KEH7m	275.314	0.6622	outcome	TRUE	reported	textfile	0.0370666	1.18061e-06	exposure	TRUE	reported	GCST90200022	textfile	8123	2	1	TRUE	NA	0.00289798	23.6029	25.2627
rs71639904	A	G	A	G	0.200393	-330.153	0.0301703	0.0286	FALSE	FALSE	FALSE	6KEH7m	336.414	0.3264	outcome	TRUE	reported	textfile	0.0450597	8.69603e-06	exposure	TRUE	reported	GCST90200022	textfile	8123	2	1	TRUE	NA	0.00242893	19.7734	25.2627
rs9970821	A	C	A	C	0.0941256	27.6099	0.795699	0.8054	FALSE	FALSE	FALSE	6KEH7m	139.566	0.8432	outcome	TRUE	reported	textfile	0.0194316	1.27282e-06	exposure	TRUE	reported	GCST90200022	textfile	8123	2	1	TRUE	NA	0.00288024	23.458	25.2627
rs11684748	T	C	T	C	-0.129758	-237.529	0.0880361	0.0911	FALSE	FALSE	FALSE	GAZpyk	207.665	0.2527	outcome	TRUE	reported	textfile	0.028976	7.53038e-06	exposure	TRUE	reported	GCST90200023	textfile	7104	2	1	TRUE	NA	0.00281491	20.0479	20.4963
rs34290817	A	T	A	T	0.107372	122.788	0.140587	0.1417	FALSE	TRUE	FALSE	GAZpyk	158.287	0.4379	outcome	TRUE	reported	textfile	0.0239199	7.16161e-06	exposure	TRUE	reported	GCST90200023	textfile	7104	2	1	TRUE	NA	0.00282833	20.1438	20.4963
rs7542174	A	G	A	G	0.089097	-113.894	0.243473	0.2546	FALSE	FALSE	FALSE	GAZpyk	125.14	0.3628	outcome	TRUE	reported	textfile	0.0193037	3.92087e-06	exposure	TRUE	reported	GCST90200023	textfile	7104	2	1	TRUE	NA	0.0029898	21.2972	20.4963
rs184208397	A	G	A	G	-0.488795	-813.273	0.00567793	0.0108	FALSE	FALSE	FALSE	WrGb9Z	715.258	0.2555	outcome	TRUE	reported	textfile	0.108495	6.63079e-06	exposure	TRUE	reported	GCST90200024	textfile	7333	2	1	TRUE	NA	0.00276027	20.2916	20.0854
rs504560	G	A	G	A	0.0821298	-145.97	0.711338	0.7111	FALSE	FALSE	FALSE	WrGb9Z	120.138	0.2244	outcome	TRUE	reported	textfile	0.0183273	7.41942e-06	exposure	TRUE	reported	GCST90200024	textfile	7333	2	1	TRUE	NA	0.00273108	20.0764	20.0854
rs76176494	A	C	A	C	-0.243629	-334.239	0.0229107	0.0256	FALSE	FALSE	FALSE	WrGb9Z	371.162	0.3678	outcome	TRUE	reported	textfile	0.0546225	8.18698e-06	exposure	TRUE	reported	GCST90200024	textfile	7333	2	1	TRUE	NA	0.00270556	19.8882	20.0854
rs80251369	T	C	T	C	0.250363	-631.528	0.0362677	0.0388	FALSE	FALSE	FALSE	8K8LEN	295.661	0.03268	outcome	TRUE	reported	textfile	0.0551911	5.7251e-06	exposure	TRUE	reported	GCST90200025	textfile	4466	2	1	TRUE	NA	0.00458656	20.5687	20.5687
rs115030544	G	A	G	A	0.257425	44.4591	0.0193144	0.023	FALSE	FALSE	FALSE	1J28PC	437.23	0.919	outcome	TRUE	reported	textfile	0.0571012	6.53721e-06	exposure	TRUE	reported	GCST90200026	textfile	8066	2	1	TRUE	NA	0.00251339	20.319	20.9025
rs78536716	C	T	C	T	0.191488	469.246	0.0360467	0.036	FALSE	FALSE	FALSE	1J28PC	375.431	0.2113	outcome	TRUE	reported	textfile	0.0413057	3.5544e-06	exposure	TRUE	reported	GCST90200026	textfile	8066	2	1	TRUE	NA	0.00265735	21.486	20.9025
rs12037300	T	G	T	G	0.102455	-414.21	0.142558	0.1455	FALSE	FALSE	FALSE	lEzbdJ	166.911	0.01308	outcome	TRUE	reported	textfile	0.0231542	9.64932e-06	exposure	TRUE	reported	GCST90200027	textfile	7523	2	1	TRUE	NA	0.00259589	19.5745	84.3981
rs28415528	A	G	A	G	0.205443	105.902	0.324012	0.3169	FALSE	FALSE	FALSE	lEzbdJ	117.123	0.3659	outcome	TRUE	reported	textfile	0.0168158	2.51396e-34	exposure	TRUE	reported	GCST90200027	textfile	7523	2	1	TRUE	NA	0.0194547	149.222	84.3981
rs112957492	C	T	C	T	-0.0751903	164.317	0.339903	0.3317	FALSE	FALSE	FALSE	lsgiKF	118.54	0.1657	outcome	TRUE	reported	textfile	0.0158967	2.24598e-06	exposure	TRUE	reported	GCST90200028	textfile	8257	2	1	TRUE	NA	0.00270217	22.3668	22.8698
rs113951858	A	G	A	G	-0.113785	193.949	0.123869	0.1346	FALSE	FALSE	FALSE	lsgiKF	185.797	0.2965	outcome	TRUE	reported	textfile	0.0236704	1.53168e-06	exposure	TRUE	reported	GCST90200028	textfile	8257	2	1	TRUE	NA	0.00279076	23.1022	22.8698
rs12748237	G	T	G	T	0.0790184	82.5475	0.408404	0.4219	FALSE	FALSE	FALSE	lsgiKF	111.432	0.4588	outcome	TRUE	reported	textfile	0.0157127	4.93157e-07	exposure	TRUE	reported	GCST90200028	textfile	8257	2	1	TRUE	NA	0.00305355	25.2842	22.8698
rs144788155	A	C	A	C	-0.283333	139.422	0.0174099	0.0171	FALSE	FALSE	FALSE	lsgiKF	523.005	0.7898	outcome	TRUE	reported	textfile	0.0586037	1.33322e-06	exposure	TRUE	reported	GCST90200028	textfile	8257	2	1	TRUE	NA	0.00282289	23.3689	22.8698
rs1565787	C	A	C	A	0.084431	-16.8476	0.788261	0.7831	FALSE	FALSE	FALSE	lsgiKF	133.147	0.8993	outcome	TRUE	reported	textfile	0.018771	6.86123e-06	exposure	TRUE	reported	GCST90200028	textfile	8257	2	1	TRUE	NA	0.00244424	20.2266	22.8698
rs324420	A	C	A	C	0.223529	-66.7627	0.21613	0.2061	FALSE	FALSE	FALSE	RLojrP	134.634	0.62	outcome	TRUE	reported	textfile	0.0194671	1.61763e-30	exposure	TRUE	reported	GCST90200029	textfile	7214	2	1	TRUE	NA	0.0179483	131.809	131.809
rs116805899	A	G	A	G	0.182088	153.628	0.0456621	0.0432	FALSE	FALSE	FALSE	aZmrjW	310.479	0.6207	outcome	TRUE	reported	textfile	0.0375872	1.26989e-06	exposure	TRUE	reported	GCST90200031	textfile	7669	2	1	TRUE	NA	0.00305082	23.4622	195.201
rs2185152	T	C	T	C	-0.379035	73.034	0.302297	0.3018	FALSE	FALSE	FALSE	aZmrjW	119.935	0.5426	outcome	TRUE	reported	textfile	0.0163653	1.13056e-118	exposure	TRUE	reported	GCST90200031	textfile	7669	2	1	TRUE	NA	0.0653747	536.287	195.201
rs6741153	C	T	C	T	-0.101092	-251.365	0.806803	0.8017	FALSE	FALSE	FALSE	aZmrjW	136.471	0.06549	outcome	TRUE	reported	textfile	0.0198797	3.67233e-07	exposure	TRUE	reported	GCST90200031	textfile	7669	2	1	TRUE	NA	0.00336057	25.8524	195.201
rs115984300	C	T	C	T	-0.237423	600.016	0.022048	0.0297	FALSE	FALSE	FALSE	mFJ6pg	403.83	0.1373	outcome	TRUE	reported	textfile	0.0532224	8.15911e-06	exposure	TRUE	reported	GCST90200032	textfile	8215	2	1	TRUE	NA	0.00241656	19.8953	22.352
rs76072104	A	C	A	C	0.240291	-400.51	0.0213403	0.0208	FALSE	FALSE	FALSE	mFJ6pg	432.879	0.3549	outcome	TRUE	reported	textfile	0.0536882	7.61692e-06	exposure	TRUE	reported	GCST90200032	textfile	8215	2	1	TRUE	NA	0.0024325	20.0268	22.352
rs780094	C	T	C	T	-0.0824749	47.4366	0.597782	0.6136	FALSE	FALSE	FALSE	mFJ6pg	111.741	0.6712	outcome	TRUE	reported	textfile	0.0158312	1.89194e-07	exposure	TRUE	reported	GCST90200032	textfile	8215	2	1	TRUE	NA	0.00329288	27.1338	22.352
rs1900394	G	T	G	T	-0.0636171	-13.8721	0.361644	0.3615	FALSE	FALSE	FALSE	YDmTZG	113.515	0.9027	outcome	TRUE	reported	textfile	0.0142451	7.97351e-06	exposure	TRUE	reported	GCST90200033	textfile	8272	2	1	TRUE	NA	0.00240525	19.9394	19.7982
rs2280189	G	C	G	C	-0.0720679	218.863	0.241794	0.2498	FALSE	TRUE	FALSE	YDmTZG	133.776	0.1018	outcome	TRUE	reported	textfile	0.0162529	9.24386e-06	exposure	TRUE	reported	GCST90200033	textfile	8272	2	1	TRUE	NA	0.00237127	19.657	19.7982
rs1881880	A	T	A	T	-0.0664093	82.7606	0.589364	0.5814	FALSE	TRUE	FALSE	bmt5Zj	111.24	0.4569	outcome	TRUE	reported	textfile	0.0146187	5.55227e-06	exposure	TRUE	reported	GCST90200034	textfile	8257	2	1	TRUE	NA	0.00249307	20.6317	19.9546
rs3850435	C	T	C	T	0.0888721	110.893	0.846703	0.8436	FALSE	FALSE	FALSE	bmt5Zj	153.287	0.4694	outcome	TRUE	reported	textfile	0.0200405	9.22279e-06	exposure	TRUE	reported	GCST90200034	textfile	8257	2	1	TRUE	NA	0.00237607	19.6611	19.9546
rs7524784	T	A	T	A	-0.0675688	-4.6974	0.32247	0.3246	FALSE	TRUE	FALSE	bmt5Zj	117.23	0.968	outcome	TRUE	reported	textfile	0.0152717	9.66939e-06	exposure	TRUE	reported	GCST90200034	textfile	8257	2	1	TRUE	NA	0.00236519	19.571	19.9546
rs11591147	T	G	T	G	-0.287549	-951.841	0.0178571	0.0167	FALSE	FALSE	FALSE	A4ijNF	524.346	0.06948	outcome	TRUE	reported	textfile	0.0560121	2.8411e-07	exposure	TRUE	reported	GCST90200035	textfile	8269	2	1	TRUE	NA	0.00317706	26.3484	21.9108
rs116697924	C	T	C	T	-0.192888	123.345	0.0309159	0.0292	FALSE	FALSE	FALSE	A4ijNF	331.864	0.7101	outcome	TRUE	reported	textfile	0.0431349	7.75845e-06	exposure	TRUE	reported	GCST90200035	textfile	8269	2	1	TRUE	NA	0.00241241	19.9916	21.9108
rs11693959	C	T	C	T	0.0779601	227.646	0.266918	0.2776	FALSE	FALSE	FALSE	A4ijNF	126.096	0.07102	outcome	TRUE	reported	textfile	0.0168535	3.73247e-06	exposure	TRUE	reported	GCST90200035	textfile	8269	2	1	TRUE	NA	0.00258101	21.3924	21.9108
rs34372981	C	T	C	T	-0.0818998	-11.0579	0.255527	0.2559	FALSE	FALSE	FALSE	A4ijNF	125.202	0.9296	outcome	TRUE	reported	textfile	0.0170952	1.66104e-06	exposure	TRUE	reported	GCST90200035	textfile	8269	2	1	TRUE	NA	0.00276796	22.9463	21.9108
rs6661914	A	G	A	G	-0.0666429	82.2005	0.51474	0.5215	FALSE	FALSE	FALSE	A4ijNF	108.982	0.4507	outcome	TRUE	reported	textfile	0.0149405	8.1743e-06	exposure	TRUE	reported	GCST90200035	textfile	8269	2	1	TRUE	NA	0.00240038	19.8917	21.9108
rs7577494	A	C	A	C	0.0749874	-3.9032	0.70142	0.7015	FALSE	FALSE	FALSE	A4ijNF	120.364	0.9741	outcome	TRUE	reported	textfile	0.016403	4.84067e-06	exposure	TRUE	reported	GCST90200035	textfile	8269	2	1	TRUE	NA	0.00252105	20.8942	21.9108
rs10889504	C	G	C	G	0.118368	-44.8132	0.132351	0.1395	FALSE	TRUE	FALSE	M2QXPm	157.155	0.7755	outcome	TRUE	reported	textfile	0.0261354	5.92572e-06	exposure	TRUE	reported	GCST90200036	textfile	6432	2	1	TRUE	NA	0.00317893	20.5057	21.3582
rs112286689	G	A	G	A	-0.16326	-9.4548	0.0730391	0.0788	FALSE	FALSE	FALSE	M2QXPm	240.993	0.9687	outcome	TRUE	reported	textfile	0.0342519	1.87507e-06	exposure	TRUE	reported	GCST90200036	textfile	6432	2	1	TRUE	NA	0.00351976	22.712	21.3582
rs150532509	C	T	C	T	0.127078	325.382	0.111907	0.1106	FALSE	FALSE	FALSE	M2QXPm	195.392	0.09586	outcome	TRUE	reported	textfile	0.0278214	4.9325e-06	exposure	TRUE	reported	GCST90200036	textfile	6432	2	1	TRUE	NA	0.00323318	20.8568	21.3582
rs1168041	C	T	C	T	0.100084	-132.036	0.669071	0.6714	FALSE	FALSE	FALSE	BngQNx	119.395	0.2688	outcome	TRUE	reported	textfile	0.0160218	4.19239e-10	exposure	TRUE	reported	GCST90200037	textfile	8231	2	1	TRUE	NA	0.00471846	39.0123	30.4132
rs2797616	T	C	T	C	-0.0705192	-40.5967	0.530025	0.521	FALSE	FALSE	FALSE	BngQNx	109.305	0.7103	outcome	TRUE	reported	textfile	0.0150968	2.99529e-06	exposure	TRUE	reported	GCST90200037	textfile	8231	2	1	TRUE	NA	0.00264389	21.8142	30.4132
rs12129379	T	G	T	G	0.0952266	117.549	0.178996	0.2022	FALSE	FALSE	FALSE	IWLS8q	140.359	0.4023	outcome	TRUE	reported	textfile	0.020411	3.07923e-06	exposure	TRUE	reported	GCST90200038	textfile	8276	2	1	TRUE	NA	0.00262317	21.7612	21.8386
rs145560841	G	A	G	A	0.301767	-159.614	0.0134576	0.0167	FALSE	FALSE	FALSE	IWLS8q	570.282	0.7796	outcome	TRUE	reported	textfile	0.0664891	5.66312e-06	exposure	TRUE	reported	GCST90200038	textfile	8276	2	1	TRUE	NA	0.0024828	20.5939	21.8386
rs76085215	C	G	C	G	-0.228648	-194.911	0.0222709	0.0272	FALSE	TRUE	FALSE	IWLS8q	359.421	0.5876	outcome	TRUE	reported	textfile	0.0513668	8.53617e-06	exposure	TRUE	reported	GCST90200038	textfile	8276	2	1	TRUE	NA	0.00238842	19.8091	21.8386
rs77952878	G	A	G	A	0.12314	112.422	0.0954823	0.1078	FALSE	FALSE	FALSE	IWLS8q	187.533	0.5489	outcome	TRUE	reported	textfile	0.0258344	1.87447e-06	exposure	TRUE	reported	GCST90200038	textfile	8276	2	1	TRUE	NA	0.00273773	22.7142	21.8386
rs780093	C	T	C	T	-0.0767604	51.4608	0.597617	0.6141	FALSE	FALSE	FALSE	IWLS8q	111.87	0.6455	outcome	TRUE	reported	textfile	0.015565	8.15523e-07	exposure	TRUE	reported	GCST90200038	textfile	8276	2	1	TRUE	NA	0.00293009	24.3148	21.8386
rs12071585	T	C	T	C	-0.10148	202.114	0.136219	0.14	FALSE	FALSE	FALSE	70Lhe1	171.696	0.2391	outcome	TRUE	reported	textfile	0.0224718	6.30455e-06	exposure	TRUE	reported	GCST90200039	textfile	8241	2	1	TRUE	NA	0.00246849	20.3882	21.7684
rs1260326	C	T	C	T	-0.0700152	48.6835	0.586901	0.6046	FALSE	FALSE	FALSE	70Lhe1	111.737	0.6631	outcome	TRUE	reported	textfile	0.015652	7.70442e-06	exposure	TRUE	reported	GCST90200039	textfile	8241	2	1	TRUE	NA	0.00242221	20.005	21.7684
rs13382655	A	G	A	G	0.231942	-297.781	0.0271044	0.0293	FALSE	FALSE	FALSE	70Lhe1	331.161	0.3685	outcome	TRUE	reported	textfile	0.0470795	8.3674e-07	exposure	TRUE	reported	GCST90200039	textfile	8241	2	1	TRUE	NA	0.00293655	24.2655	21.7684
rs140687647	G	C	G	C	-0.260484	322.185	0.017069	0.0159	FALSE	TRUE	FALSE	70Lhe1	584.238	0.5813	outcome	TRUE	reported	textfile	0.0587777	9.35005e-06	exposure	TRUE	reported	GCST90200039	textfile	8241	2	1	TRUE	NA	0.00237751	19.635	21.7684
rs6749880	A	C	A	C	0.211117	198.63	0.0325292	0.037	FALSE	FALSE	FALSE	70Lhe1	350.947	0.5714	outcome	TRUE	reported	textfile	0.0433525	1.11718e-06	exposure	TRUE	reported	GCST90200039	textfile	8241	2	1	TRUE	NA	0.00286939	23.709	21.7684
rs74149585	G	A	G	A	-0.205307	-174.483	0.0329691	0.0414	FALSE	FALSE	FALSE	70Lhe1	301.949	0.5634	outcome	TRUE	reported	textfile	0.0431742	1.98138e-06	exposure	TRUE	reported	GCST90200039	textfile	8241	2	1	TRUE	NA	0.00273646	22.6076	21.7684
rs1728911	G	T	G	T	0.0704323	43.1946	0.433977	0.4417	FALSE	FALSE	FALSE	ZogiNs	111.073	0.6974	outcome	TRUE	reported	textfile	0.0142339	7.49033e-07	exposure	TRUE	reported	GCST90200040	textfile	8273	2	1	TRUE	NA	0.00295087	24.4788	21.5726
rs557026	C	T	C	T	0.105093	-187.68	0.897978	0.8956	FALSE	FALSE	FALSE	ZogiNs	180.473	0.2984	outcome	TRUE	reported	textfile	0.0233479	6.75831e-06	exposure	TRUE	reported	GCST90200040	textfile	8273	2	1	TRUE	NA	0.00244302	20.2557	21.5726
rs74860828	T	C	T	C	0.106584	136.858	0.0974782	0.0996	FALSE	FALSE	FALSE	ZogiNs	183.017	0.4546	outcome	TRUE	reported	textfile	0.02384	7.79211e-06	exposure	TRUE	reported	GCST90200040	textfile	8273	2	1	TRUE	NA	0.00241024	19.9833	21.5726
rs10789114	C	T	C	T	-0.12313	167.022	0.340393	0.3384	FALSE	FALSE	FALSE	BT92QK	115.749	0.149	outcome	TRUE	reported	textfile	0.0159989	1.40219e-14	exposure	TRUE	reported	GCST90200041	textfile	8271	2	1	TRUE	NA	0.00711034	59.2165	36.4083
rs61781291	A	T	A	T	0.0893537	232.43	0.252895	0.2518	FALSE	TRUE	FALSE	BT92QK	127.093	0.06743	outcome	TRUE	reported	textfile	0.0178055	5.21236e-07	exposure	TRUE	reported	GCST90200041	textfile	8271	2	1	TRUE	NA	0.00303556	25.1774	36.4083
rs673548	A	G	A	G	-0.094655	19.4884	0.2085	0.2081	FALSE	FALSE	FALSE	BT92QK	133.661	0.8841	outcome	TRUE	reported	textfile	0.018993	6.23893e-07	exposure	TRUE	reported	GCST90200041	textfile	8271	2	1	TRUE	NA	0.00299392	24.831	36.4083
rs10888422	A	G	A	G	-0.126213	176.133	0.916656	0.9179	FALSE	FALSE	FALSE	xBUQZI	202.471	0.3843	outcome	TRUE	reported	textfile	0.027511	4.48086e-06	exposure	TRUE	reported	GCST90200042	textfile	8230	2	1	TRUE	NA	0.00255086	21.0421	21.246
rs56214525	C	G	C	G	-0.406577	-124.087	0.00765532	0.0264	FALSE	TRUE	FALSE	xBUQZI	524.277	0.8129	outcome	TRUE	reported	textfile	0.0877766	3.62244e-06	exposure	TRUE	reported	GCST90200042	textfile	8230	2	1	TRUE	NA	0.00260015	21.4498	21.246
rs11207979	A	G	A	G	-0.0960105	168.541	0.341321	0.3419	FALSE	FALSE	FALSE	SpCuE5	114.601	0.1414	outcome	TRUE	reported	textfile	0.0155838	7.23189e-10	exposure	TRUE	reported	GCST90200043	textfile	8256	2	1	TRUE	NA	0.00457645	37.9477	25.5429
rs1653774	C	G	C	G	-0.0874035	147.474	0.816293	0.8234	FALSE	TRUE	FALSE	SpCuE5	144.629	0.3079	outcome	TRUE	reported	textfile	0.0196376	8.55431e-06	exposure	TRUE	reported	GCST90200043	textfile	8256	2	1	TRUE	NA	0.0023937	19.805	25.5429
rs45596438	A	C	A	C	-0.195336	-291.377	0.0298897	0.0295	FALSE	FALSE	FALSE	SpCuE5	363.204	0.4224	outcome	TRUE	reported	textfile	0.0435142	7.15547e-06	exposure	TRUE	reported	GCST90200043	textfile	8256	2	1	TRUE	NA	0.00243486	20.1464	25.5429
rs80077444	C	T	C	T	-0.172258	-284.113	0.0474196	0.0469	FALSE	FALSE	FALSE	SpCuE5	268.694	0.2903	outcome	TRUE	reported	textfile	0.0349599	8.33763e-07	exposure	TRUE	reported	GCST90200043	textfile	8256	2	1	TRUE	NA	0.00293206	24.2724	25.5429
rs140520803	A	C	A	C	0.303646	-293.529	0.013975	0.0136	FALSE	FALSE	FALSE	bdi9R1	549.267	0.5931	outcome	TRUE	reported	textfile	0.0658689	4.02952e-06	exposure	TRUE	reported	GCST90200044	textfile	8258	2	1	TRUE	NA	0.00256675	21.2456	20.8935
rs3753754	T	C	T	C	-0.0703194	-35.4069	0.53841	0.5324	FALSE	FALSE	FALSE	bdi9R1	109.834	0.7472	outcome	TRUE	reported	textfile	0.0154325	5.1991e-06	exposure	TRUE	reported	GCST90200044	textfile	8258	2	1	TRUE	NA	0.00250791	20.7574	20.8935
rs913057	T	C	T	C	-0.0824242	59.5774	0.763161	0.7677	FALSE	FALSE	FALSE	bdi9R1	132.298	0.6525	outcome	TRUE	reported	textfile	0.0181239	5.42022e-06	exposure	TRUE	reported	GCST90200044	textfile	8258	2	1	TRUE	NA	0.0024983	20.6776	20.8935
rs780093	C	T	C	T	-0.0718205	51.4608	0.597515	0.6141	FALSE	FALSE	FALSE	iDbK02	111.87	0.6455	outcome	TRUE	reported	textfile	0.0156515	4.45974e-06	exposure	TRUE	reported	GCST90200045	textfile	8259	2	1	TRUE	NA	0.00254303	21.0513	21.0513
rs115372546	T	G	T	G	-0.340735	-164.451	0.0133706	0.0198	FALSE	FALSE	FALSE	VN15iC	471.093	0.727	outcome	TRUE	reported	textfile	0.0641814	1.10271e-07	exposure	TRUE	reported	GCST90200046	textfile	8257	2	1	TRUE	NA	0.00340183	28.178	22.3672
rs116206127	C	T	C	T	0.205823	10.1455	0.0290527	0.0303	FALSE	FALSE	FALSE	VN15iC	349.755	0.9769	outcome	TRUE	reported	textfile	0.0442067	3.22518e-06	exposure	TRUE	reported	GCST90200046	textfile	8257	2	1	TRUE	NA	0.00261849	21.6724	22.3672
rs35937064	T	A	T	A	-0.151291	-92.963	0.0547251	0.0609	FALSE	TRUE	FALSE	VN15iC	253.52	0.7139	outcome	TRUE	reported	textfile	0.0333696	5.79287e-06	exposure	TRUE	reported	GCST90200046	textfile	8257	2	1	TRUE	NA	0.00248326	20.5503	22.3672
rs6661669	C	T	C	T	0.0715773	-171.389	0.600785	0.583	FALSE	FALSE	FALSE	VN15iC	113.601	0.1314	outcome	TRUE	reported	textfile	0.0151244	2.21692e-06	exposure	TRUE	reported	GCST90200046	textfile	8257	2	1	TRUE	NA	0.00270518	22.3918	22.3672
rs6734073	C	A	C	A	0.0703797	311.087	0.351669	0.3631	FALSE	FALSE	FALSE	VN15iC	113.564	0.006157	outcome	TRUE	reported	textfile	0.0155681	6.16162e-06	exposure	TRUE	reported	GCST90200046	textfile	8257	2	1	TRUE	NA	0.00246904	20.4324	22.3672
rs78319869	C	T	C	T	-0.234212	-270.453	0.0212198	0.0196	FALSE	FALSE	FALSE	VN15iC	484.961	0.5771	outcome	TRUE	reported	textfile	0.0511292	4.63249e-06	exposure	TRUE	reported	GCST90200046	textfile	8257	2	1	TRUE	NA	0.00253487	20.9785	22.3672
rs11576963	A	T	A	T	0.114177	-35.3437	0.0957265	0.1056	FALSE	TRUE	FALSE	2u6Btj	195.821	0.8568	outcome	TRUE	reported	textfile	0.0254438	7.20858e-06	exposure	TRUE	reported	GCST90200047	textfile	8252	2	1	TRUE	NA	0.00243431	20.1321	21.9944
rs11591147	T	G	T	G	-0.278164	-951.841	0.0179546	0.0167	FALSE	FALSE	FALSE	2u6Btj	524.346	0.06948	outcome	TRUE	reported	textfile	0.0558003	6.19633e-07	exposure	TRUE	reported	GCST90200047	textfile	8252	2	1	TRUE	NA	0.00300237	24.8441	21.9944
rs79111922	G	T	G	T	0.151159	232.894	0.0545788	0.056	FALSE	FALSE	FALSE	2u6Btj	271.376	0.3908	outcome	TRUE	reported	textfile	0.0329761	4.56412e-06	exposure	TRUE	reported	GCST90200047	textfile	8252	2	1	TRUE	NA	0.00253984	21.007	21.9944
rs2132421	T	C	T	C	0.0871272	-171.69	0.225444	0.2148	FALSE	FALSE	FALSE	OumE7j	137.835	0.2129	outcome	TRUE	reported	textfile	0.0186711	3.06485e-06	exposure	TRUE	reported	GCST90200048	textfile	8262	2	1	TRUE	NA	0.00262869	21.7702	21.7702
rs12988381	T	C	T	C	0.0850418	271.491	0.187561	0.1872	FALSE	FALSE	FALSE	PE6Pru	146.162	0.06324	outcome	TRUE	reported	textfile	0.0189771	7.41929e-06	exposure	TRUE	reported	GCST90200049	textfile	8254	2	1	TRUE	NA	0.00242709	20.0771	20.9183
rs150643464	G	A	G	A	-0.191199	49.3939	0.0357927	0.0344	FALSE	FALSE	FALSE	PE6Pru	330.168	0.8811	outcome	TRUE	reported	textfile	0.0396836	1.44942e-06	exposure	TRUE	reported	GCST90200049	textfile	8254	2	1	TRUE	NA	0.00280456	23.2083	20.9183
rs28370010	A	G	A	G	0.251799	-1250.25	0.0174651	0.0215	FALSE	FALSE	FALSE	PE6Pru	398.524	0.001706	outcome	TRUE	reported	textfile	0.0555022	5.71288e-06	exposure	TRUE	reported	GCST90200049	textfile	8254	2	1	TRUE	NA	0.00248738	20.577	20.9183
rs9309188	G	C	G	C	-0.0753441	-89.7714	0.266207	0.2625	FALSE	TRUE	FALSE	PE6Pru	125.749	0.4753	outcome	TRUE	reported	textfile	0.0169257	8.52931e-06	exposure	TRUE	reported	GCST90200049	textfile	8254	2	1	TRUE	NA	0.00239497	19.8107	20.9183
rs2886116	G	T	G	T	-0.0887539	-342.168	0.307911	0.3175	FALSE	FALSE	FALSE	GPxJVV	119.268	0.004119	outcome	TRUE	reported	textfile	0.019914	8.31654e-06	exposure	TRUE	reported	GCST90200050	textfile	6163	2	1	TRUE	NA	0.00321269	19.8572	19.8572
rs10889518	T	A	T	A	-0.131755	-157.781	0.917188	0.866	FALSE	TRUE	FALSE	YEXyRz	224.799	0.4828	outcome	TRUE	reported	textfile	0.0274528	1.59192e-06	exposure	TRUE	reported	GCST90200051	textfile	8230	2	1	TRUE	NA	0.00279092	23.028	23.789
rs12092541	A	G	A	G	-0.0972702	122.553	0.174566	0.187	FALSE	FALSE	FALSE	YEXyRz	142.952	0.3913	outcome	TRUE	reported	textfile	0.0200671	1.25192e-06	exposure	TRUE	reported	GCST90200051	textfile	8230	2	1	TRUE	NA	0.00284677	23.4901	23.789
rs2125126	A	G	A	G	0.11357	110.224	0.147367	0.1552	FALSE	FALSE	FALSE	YEXyRz	151.415	0.4666	outcome	TRUE	reported	textfile	0.0214654	1.21743e-07	exposure	TRUE	reported	GCST90200051	textfile	8230	2	1	TRUE	NA	0.00338981	27.9862	23.789
rs72760754	C	T	C	T	-0.0979896	114.568	0.144562	0.1489	FALSE	FALSE	FALSE	YEXyRz	156.987	0.4655	outcome	TRUE	reported	textfile	0.0215599	5.49371e-06	exposure	TRUE	reported	GCST90200051	textfile	8230	2	1	TRUE	NA	0.00250368	20.6519	23.789
rs112134288	A	G	A	G	0.226904	-428.262	0.0257393	0.0283	FALSE	FALSE	FALSE	y0buQN	344.617	0.214	outcome	TRUE	reported	textfile	0.0480276	2.30727e-06	exposure	TRUE	reported	GCST90200052	textfile	8251	2	1	TRUE	NA	0.00269788	22.315	22.6707
rs1126242	T	C	T	C	0.120285	-267.405	0.104917	0.1168	FALSE	FALSE	FALSE	y0buQN	183.909	0.1459	outcome	TRUE	reported	textfile	0.025035	1.55005e-06	exposure	TRUE	reported	GCST90200052	textfile	8251	2	1	TRUE	NA	0.00279002	23.0793	22.6707
rs11684134	G	A	G	A	0.0760691	103.497	0.421664	0.4364	FALSE	FALSE	FALSE	y0buQN	112.726	0.3586	outcome	TRUE	reported	textfile	0.015825	1.53293e-06	exposure	TRUE	reported	GCST90200052	textfile	8251	2	1	TRUE	NA	0.0027926	23.1006	22.6707
rs12130714	T	A	T	A	-0.101628	72.2735	0.163288	0.1756	FALSE	TRUE	FALSE	y0buQN	147.008	0.623	outcome	TRUE	reported	textfile	0.0215727	2.46553e-06	exposure	TRUE	reported	GCST90200052	textfile	8251	2	1	TRUE	NA	0.00268253	22.1877	22.6707
rs62163128	C	T	C	T	-0.123019	23.9455	0.0767333	0.0791	FALSE	FALSE	FALSE	VjcIMO	210.016	0.9092	outcome	TRUE	reported	textfile	0.027131	5.78058e-06	exposure	TRUE	reported	GCST90200053	textfile	8242	2	1	TRUE	NA	0.00248827	20.5545	20.5545
rs115478766	A	G	A	G	0.148623	213.755	0.0563235	0.0555	FALSE	FALSE	FALSE	gsI4pW	260.205	0.4114	outcome	TRUE	reported	textfile	0.0331466	7.33254e-06	exposure	TRUE	reported	GCST90200054	textfile	8257	2	1	TRUE	NA	0.00242893	20.0997	20.8878
rs13382655	A	G	A	G	0.216552	-297.781	0.0271733	0.0293	FALSE	FALSE	FALSE	gsI4pW	331.161	0.3685	outcome	TRUE	reported	textfile	0.0470042	4.08389e-06	exposure	TRUE	reported	GCST90200054	textfile	8257	2	1	TRUE	NA	0.00256398	21.22	20.8878
rs4950876	G	A	G	A	0.073906	-129.721	0.628889	0.6285	FALSE	FALSE	FALSE	gsI4pW	113.814	0.2544	outcome	TRUE	reported	textfile	0.0159953	3.8283e-06	exposure	TRUE	reported	GCST90200054	textfile	8257	2	1	TRUE	NA	0.00257888	21.3437	20.8878
rs10203174	T	C	T	C	0.106631	-83.6073	0.112289	0.1151	FALSE	FALSE	FALSE	S0bwRz	170.927	0.6247	outcome	TRUE	reported	textfile	0.0240162	8.99762e-06	exposure	TRUE	reported	GCST90200055	textfile	8266	2	1	TRUE	NA	0.00237919	19.7085	19.9758
rs11591147	T	G	T	G	-0.255214	-951.841	0.0180453	0.0167	FALSE	FALSE	FALSE	S0bwRz	524.346	0.06948	outcome	TRUE	reported	textfile	0.0573028	8.43713e-06	exposure	TRUE	reported	GCST90200055	textfile	8266	2	1	TRUE	NA	0.00239398	19.8313	19.9758
rs1260327	G	A	G	A	0.070317	29.9309	0.457384	0.4694	FALSE	FALSE	FALSE	S0bwRz	110.282	0.7861	outcome	TRUE	reported	textfile	0.0154613	5.41719e-06	exposure	TRUE	reported	GCST90200055	textfile	8266	2	1	TRUE	NA	0.00249602	20.6787	19.9758
rs17026666	C	A	C	A	-0.141794	-173.773	0.0600929	0.0589	FALSE	FALSE	FALSE	S0bwRz	236.079	0.4617	outcome	TRUE	reported	textfile	0.0319985	9.36765e-06	exposure	TRUE	reported	GCST90200055	textfile	8266	2	1	TRUE	NA	0.0023699	19.6314	19.9758
rs75426550	T	G	T	G	0.150761	291.623	0.0551507	0.0584	FALSE	FALSE	FALSE	S0bwRz	291.55	0.3172	outcome	TRUE	reported	textfile	0.0336826	7.60805e-06	exposure	TRUE	reported	GCST90200055	textfile	8266	2	1	TRUE	NA	0.0024178	20.0291	19.9758
rs12740374	T	G	T	G	-0.0955239	-299.335	0.21991	0.2234	FALSE	FALSE	FALSE	lDPW5B	130.403	0.02171	outcome	TRUE	reported	textfile	0.0183785	2.01898e-07	exposure	TRUE	reported	GCST90200056	textfile	8274	2	1	TRUE	NA	0.00325441	27.0084	24.0907
rs2722588	T	G	T	G	-0.0734494	-17.6917	0.636318	0.6321	FALSE	FALSE	FALSE	lDPW5B	118.54	0.8814	outcome	TRUE	reported	textfile	0.016179	5.63089e-06	exposure	TRUE	reported	GCST90200056	textfile	8274	2	1	TRUE	NA	0.00248472	20.6048	24.0907
rs6727205	C	A	C	A	0.158826	133.943	0.0507035	0.0523	FALSE	FALSE	FALSE	lDPW5B	270.453	0.6204	outcome	TRUE	reported	textfile	0.0350602	5.89588e-06	exposure	TRUE	reported	GCST90200056	textfile	8274	2	1	TRUE	NA	0.00247413	20.5168	24.0907
rs79038154	T	G	T	G	-0.232028	149.248	0.0254627	0.0246	FALSE	FALSE	FALSE	lDPW5B	391.096	0.7027	outcome	TRUE	reported	textfile	0.0482968	1.55365e-06	exposure	TRUE	reported	GCST90200056	textfile	8274	2	1	TRUE	NA	0.00278175	23.0749	24.0907
rs885256	C	A	C	A	-0.0980055	-67.7807	0.237624	0.2502	FALSE	FALSE	FALSE	lDPW5B	140.498	0.6295	outcome	TRUE	reported	textfile	0.0181194	6.3422e-08	exposure	TRUE	reported	GCST90200056	textfile	8274	2	1	TRUE	NA	0.00352342	29.2488	24.0907
rs115735494	A	G	A	G	-0.255361	397.29	0.0187965	0.022	FALSE	FALSE	FALSE	Bzm4EJ	446.207	0.3733	outcome	TRUE	reported	textfile	0.0551936	3.7165e-06	exposure	TRUE	reported	GCST90200057	textfile	8222	2	1	TRUE	NA	0.00259672	21.4006	27.0722
rs1260338	G	A	G	A	0.0941768	56.4127	0.433089	0.4466	FALSE	FALSE	FALSE	Bzm4EJ	111.278	0.6122	outcome	TRUE	reported	textfile	0.015211	5.9642e-10	exposure	TRUE	reported	GCST90200057	textfile	8222	2	1	TRUE	NA	0.00464061	38.3236	27.0722
rs28730854	T	C	T	C	0.180767	238.289	0.0373889	0.0387	FALSE	FALSE	FALSE	Bzm4EJ	321.759	0.4589	outcome	TRUE	reported	textfile	0.0389875	3.54282e-06	exposure	TRUE	reported	GCST90200057	textfile	8222	2	1	TRUE	NA	0.00260781	21.4922	27.0722
rs699774	T	C	T	C	-0.071136	-99.0257	0.456908	0.4561	FALSE	FALSE	FALSE	Ckbkya	111.666	0.3752	outcome	TRUE	reported	textfile	0.0154016	3.86058e-06	exposure	TRUE	reported	GCST90200058	textfile	8254	2	1	TRUE	NA	0.00257787	21.3276	21.3276
rs10799480	G	A	G	A	0.121277	-50.9857	0.594952	0.5889	FALSE	FALSE	FALSE	EtkWJr	111.611	0.6478	outcome	TRUE	reported	textfile	0.0152972	2.22602e-15	exposure	TRUE	reported	GCST90200059	textfile	8275	2	1	TRUE	NA	0.00753839	62.8388	38.805
rs79004164	C	G	C	G	-0.187566	260.199	0.0378668	0.046	FALSE	TRUE	FALSE	EtkWJr	283.456	0.3586	outcome	TRUE	reported	textfile	0.0394468	1.9854e-06	exposure	TRUE	reported	GCST90200059	textfile	8275	2	1	TRUE	NA	0.00272478	22.6037	38.805
rs885256	C	A	C	A	-0.0996812	-67.7807	0.237469	0.2502	FALSE	FALSE	FALSE	EtkWJr	140.498	0.6295	outcome	TRUE	reported	textfile	0.0179091	2.60727e-08	exposure	TRUE	reported	GCST90200059	textfile	8275	2	1	TRUE	NA	0.00372982	30.9723	38.805
rs10874876	G	A	G	A	-0.107766	231.143	0.111616	0.1129	FALSE	FALSE	FALSE	GMckVP	171.583	0.1779	outcome	TRUE	reported	textfile	0.0241825	8.33624e-06	exposure	TRUE	reported	GCST90200060	textfile	8260	2	1	TRUE	NA	0.00239849	19.8544	22.6557
rs12077013	T	C	T	C	-0.278944	150.1	0.015365	0.02	FALSE	FALSE	FALSE	GMckVP	433.408	0.7291	outcome	TRUE	reported	textfile	0.0622697	7.47815e-06	exposure	TRUE	reported	GCST90200060	textfile	8260	2	1	TRUE	NA	0.00242352	20.0621	22.6557
rs1260326	C	T	C	T	0.0866493	48.6835	0.587611	0.6046	FALSE	FALSE	FALSE	GMckVP	111.737	0.6631	outcome	TRUE	reported	textfile	0.0154951	2.244e-08	exposure	TRUE	reported	GCST90200060	textfile	8260	2	1	TRUE	NA	0.00377155	31.2634	22.6557
rs1845825	G	A	G	A	0.074184	-238.201	0.366563	0.3801	FALSE	FALSE	FALSE	GMckVP	118.049	0.04361	outcome	TRUE	reported	textfile	0.0161812	4.54915e-06	exposure	TRUE	reported	GCST90200060	textfile	8260	2	1	TRUE	NA	0.00253814	21.0133	22.6557
rs72647713	T	C	T	C	-0.290354	341.781	0.0147219	0.0148	FALSE	FALSE	FALSE	GMckVP	487.574	0.4833	outcome	TRUE	reported	textfile	0.0632245	4.38121e-06	exposure	TRUE	reported	GCST90200060	textfile	8260	2	1	TRUE	NA	0.00254681	21.0853	22.6557
rs112876557	A	G	A	G	0.0946919	278.803	0.16596	0.163	FALSE	FALSE	FALSE	w8xuEo	149.924	0.06294	outcome	TRUE	reported	textfile	0.0204598	3.68866e-06	exposure	TRUE	reported	GCST90200061	textfile	8264	2	1	TRUE	NA	0.00258528	21.415	20.9319
rs74962281	A	G	A	G	-0.154306	-38.9633	0.0580559	0.0633	FALSE	FALSE	FALSE	w8xuEo	249.165	0.8757	outcome	TRUE	reported	textfile	0.03307	3.07072e-06	exposure	TRUE	reported	GCST90200061	textfile	8264	2	1	TRUE	NA	0.00262763	21.7667	20.9319
rs76236163	C	G	C	G	0.10494	169.339	0.120736	0.1229	FALSE	TRUE	FALSE	w8xuEo	171.592	0.3237	outcome	TRUE	reported	textfile	0.0236922	9.45407e-06	exposure	TRUE	reported	GCST90200061	textfile	8264	2	1	TRUE	NA	0.00236838	19.614	20.9319
rs10889340	C	A	C	A	0.109162	-177.473	0.656676	0.657	FALSE	FALSE	FALSE	3PizOm	114.954	0.1226	outcome	TRUE	reported	textfile	0.0159561	7.84256e-12	exposure	TRUE	reported	GCST90200062	textfile	8057	2	1	TRUE	NA	0.00577565	46.7931	30.9859
rs4846914	A	G	A	G	0.0793001	-74.928	0.605914	0.6071	FALSE	FALSE	FALSE	3PizOm	112.94	0.5071	outcome	TRUE	reported	textfile	0.0156773	4.23082e-07	exposure	TRUE	reported	GCST90200062	textfile	8057	2	1	TRUE	NA	0.00316559	25.5798	30.9859
rs77732096	G	A	G	A	-0.278839	-1095.44	0.0159176	0.016	FALSE	FALSE	FALSE	3PizOm	568.265	0.05389	outcome	TRUE	reported	textfile	0.0614504	5.68879e-06	exposure	TRUE	reported	GCST90200062	textfile	8057	2	1	TRUE	NA	0.00254903	20.5849	30.9859
rs6753534	T	C	T	C	-0.0819497	118.15	0.544681	0.5668	FALSE	FALSE	FALSE	xSrtrh	112.573	0.2939	outcome	TRUE	reported	textfile	0.0149682	4.37719e-08	exposure	TRUE	reported	GCST90200063	textfile	8262	2	1	TRUE	NA	0.00361491	29.9675	25.1662
rs72779648	A	G	A	G	0.27167	-618.072	0.015771	0.0207	FALSE	FALSE	FALSE	xSrtrh	402.689	0.1248	outcome	TRUE	reported	textfile	0.0601934	6.38292e-06	exposure	TRUE	reported	GCST90200063	textfile	8262	2	1	TRUE	NA	0.00245941	20.3648	25.1662
rs1168041	C	T	C	T	0.0777375	-132.036	0.668239	0.6714	FALSE	FALSE	FALSE	sVBgEn	119.395	0.2688	outcome	TRUE	reported	textfile	0.0165316	2.57178e-06	exposure	TRUE	reported	GCST90200064	textfile	8208	2	1	TRUE	NA	0.00268674	22.1068	21.0211
rs17357686	T	C	T	C	0.131805	-48.3373	0.0724602	0.0705	FALSE	FALSE	FALSE	sVBgEn	213.408	0.8208	outcome	TRUE	reported	textfile	0.0295166	7.98992e-06	exposure	TRUE	reported	GCST90200064	textfile	8208	2	1	TRUE	NA	0.00242348	19.9354	21.0211
rs145400890	G	A	G	A	-0.318751	1000	0.0112036	0.0133	FALSE	FALSE	FALSE	Z5ziLF	570.62	0.07969	outcome	TRUE	reported	textfile	0.071466	8.18912e-06	exposure	TRUE	reported	GCST90200065	textfile	8251	2	1	TRUE	NA	0.0024052	19.8884	21.1797
rs17367539	G	A	G	A	-0.161202	-47.1879	0.0453108	0.0467	FALSE	FALSE	FALSE	Z5ziLF	262.817	0.8575	outcome	TRUE	reported	textfile	0.0358842	7.04624e-06	exposure	TRUE	reported	GCST90200065	textfile	8251	2	1	TRUE	NA	0.00243987	20.1757	21.1797
rs6753534	T	C	T	C	-0.0752385	118.15	0.544497	0.5668	FALSE	FALSE	FALSE	Z5ziLF	112.573	0.2939	outcome	TRUE	reported	textfile	0.0150846	6.10828e-07	exposure	TRUE	reported	GCST90200065	textfile	8251	2	1	TRUE	NA	0.00300607	24.8718	21.1797
rs72779648	A	G	A	G	0.269465	-618.072	0.015792	0.0207	FALSE	FALSE	FALSE	Z5ziLF	402.689	0.1248	outcome	TRUE	reported	textfile	0.0605764	8.65309e-06	exposure	TRUE	reported	GCST90200065	textfile	8251	2	1	TRUE	NA	0.00239249	19.783	21.1797
rs78540919	A	G	A	G	-0.200378	173.438	0.031748	0.0384	FALSE	FALSE	FALSE	1sWEp9	315.079	0.582	outcome	TRUE	reported	textfile	0.0436134	4.33965e-06	exposure	TRUE	reported	GCST90200066	textfile	8231	2	1	TRUE	NA	0.00255797	21.1035	21.1035
rs1168041	C	T	C	T	0.158664	-132.036	0.670239	0.6714	FALSE	FALSE	FALSE	Uzl2dk	119.395	0.2688	outcome	TRUE	reported	textfile	0.0159623	2.79023e-23	exposure	TRUE	reported	GCST90200067	textfile	8113	2	1	TRUE	NA	0.0120317	98.7777	65.4671
rs78603490	A	G	A	G	0.195456	-276.965	0.0489057	0.0506	FALSE	FALSE	FALSE	Uzl2dk	254.751	0.2769	outcome	TRUE	reported	textfile	0.0344636	1.41665e-08	exposure	TRUE	reported	GCST90200067	textfile	8113	2	1	TRUE	NA	0.00394891	32.1566	65.4671
rs10753629	G	T	G	T	0.0792434	-277.613	0.524227	0.5286	FALSE	FALSE	FALSE	qB3E8M	112.646	0.01372	outcome	TRUE	reported	textfile	0.0169361	2.88327e-06	exposure	TRUE	reported	GCST90200068	textfile	6804	2	1	TRUE	NA	0.0032073	21.8863	21.8863
rs16848493	T	C	T	C	0.186529	25.8293	0.0490971	0.0517	FALSE	FALSE	FALSE	QDDEjD	253.164	0.9187	outcome	TRUE	reported	textfile	0.039373	2.16406e-06	exposure	TRUE	reported	GCST90200069	textfile	6227	2	1	TRUE	NA	0.00359132	22.4366	21.8247
rs76003961	A	G	A	G	0.16997	-261.943	0.0554569	0.0593	FALSE	FALSE	FALSE	QDDEjD	252.774	0.3001	outcome	TRUE	reported	textfile	0.0368981	4.09537e-06	exposure	TRUE	reported	GCST90200069	textfile	6227	2	1	TRUE	NA	0.0033961	21.2128	21.8247
rs10518473	C	T	C	T	-0.135968	131.105	0.0791084	0.0856	FALSE	FALSE	FALSE	yvObWj	202.755	0.5179	outcome	TRUE	reported	textfile	0.0277516	9.61044e-07	exposure	TRUE	reported	GCST90200070	textfile	8083	2	1	TRUE	NA	0.00296099	23.9988	28.4087
rs1260326	C	T	C	T	0.0955316	48.6835	0.586186	0.6046	FALSE	FALSE	FALSE	yvObWj	111.737	0.6631	outcome	TRUE	reported	textfile	0.0152093	3.3614e-10	exposure	TRUE	reported	GCST90200070	textfile	8083	2	1	TRUE	NA	0.00485723	39.4428	28.4087
rs72694640	C	T	C	T	-0.128	47.4933	0.0821304	0.0858	FALSE	FALSE	FALSE	yvObWj	201.036	0.8132	outcome	TRUE	reported	textfile	0.0274209	3.04176e-06	exposure	TRUE	reported	GCST90200070	textfile	8083	2	1	TRUE	NA	0.00268853	21.7846	28.4087
rs12408428	G	T	G	T	0.12722	-231.325	0.0809309	0.0859	FALSE	FALSE	FALSE	3VSzVa	195.129	0.2358	outcome	TRUE	reported	textfile	0.0284065	7.51532e-06	exposure	TRUE	reported	GCST90200071	textfile	8209	2	1	TRUE	NA	0.00243739	20.0525	22.3978
rs74814187	T	C	T	C	0.172109	298.443	0.0544092	0.0611	FALSE	FALSE	FALSE	3VSzVa	232.312	0.1989	outcome	TRUE	reported	textfile	0.0338593	3.71399e-07	exposure	TRUE	reported	GCST90200071	textfile	8209	2	1	TRUE	NA	0.00313759	25.8312	22.3978
rs9659196	A	C	A	C	-0.0956202	24.6772	0.168184	0.1807	FALSE	FALSE	FALSE	3VSzVa	143.678	0.8636	outcome	TRUE	reported	textfile	0.0207114	3.89722e-06	exposure	TRUE	reported	GCST90200071	textfile	8209	2	1	TRUE	NA	0.00258979	21.3096	22.3978
rs1168041	C	T	C	T	0.0722949	-132.036	0.669363	0.6714	FALSE	FALSE	FALSE	kQgKma	119.395	0.2688	outcome	TRUE	reported	textfile	0.0163428	9.7047e-06	exposure	TRUE	reported	GCST90200073	textfile	8063	2	1	TRUE	NA	0.0024211	19.5639	22.0921
rs4846913	A	C	A	C	0.0780224	-77.8413	0.599438	0.6067	FALSE	FALSE	FALSE	kQgKma	113.051	0.4911	outcome	TRUE	reported	textfile	0.0157224	6.95945e-07	exposure	TRUE	reported	GCST90200073	textfile	8063	2	1	TRUE	NA	0.00304495	24.6203	22.0921
rs150928213	A	G	A	G	0.151808	-222.284	0.0571305	0.0571	FALSE	FALSE	FALSE	3gm2ey	279.715	0.4268	outcome	TRUE	reported	textfile	0.0340182	8.09872e-06	exposure	TRUE	reported	GCST90200074	textfile	8115	2	1	TRUE	NA	0.00244801	19.9095	19.9095
rs11577200	G	A	G	A	0.0971785	-154.914	0.153768	0.15	FALSE	FALSE	FALSE	qYSEew	167.575	0.3553	outcome	TRUE	reported	textfile	0.0217496	7.89328e-06	exposure	TRUE	reported	GCST90200075	textfile	8254	2	1	TRUE	NA	0.00241282	19.9587	20.183
rs4970772	A	G	A	G	0.0721067	63.0354	0.349319	0.3426	FALSE	FALSE	FALSE	qYSEew	121.136	0.6028	outcome	TRUE	reported	textfile	0.0159599	6.24244e-06	exposure	TRUE	reported	GCST90200075	textfile	8254	2	1	TRUE	NA	0.00246691	20.4073	20.183
rs12144016	A	G	A	G	0.0809352	-75.0457	0.250061	0.2563	FALSE	FALSE	FALSE	LNCIoZ	125.737	0.5506	outcome	TRUE	reported	textfile	0.0177313	5.00615e-06	exposure	TRUE	reported	GCST90200076	textfile	8261	2	1	TRUE	NA	0.00251575	20.83	22.3939
rs6680184	T	C	T	C	-0.296532	184.712	0.0163228	0.0217	FALSE	FALSE	FALSE	LNCIoZ	423.639	0.6628	outcome	TRUE	reported	textfile	0.0605752	9.8168e-07	exposure	TRUE	reported	GCST90200076	textfile	8261	2	1	TRUE	NA	0.00289243	23.9579	22.3939
rs12118364	G	A	G	A	-0.207852	-607.685	0.0296962	0.0276	FALSE	FALSE	FALSE	OKML68	369.498	0.1	outcome	TRUE	reported	textfile	0.0447964	3.4855e-06	exposure	TRUE	reported	GCST90200077	textfile	8111	2	1	TRUE	NA	0.00264726	21.5236	51.5471
rs1979722	A	G	A	G	-0.143704	174.9	0.337913	0.3396	FALSE	FALSE	FALSE	OKML68	115.026	0.1284	outcome	TRUE	reported	textfile	0.0159092	1.67417e-19	exposure	TRUE	reported	GCST90200077	textfile	8111	2	1	TRUE	NA	0.00995909	81.5707	51.5471
rs10493861	C	T	C	T	0.0831526	107.389	0.25418	0.2643	FALSE	FALSE	FALSE	4YhIBQ	123.332	0.3839	outcome	TRUE	reported	textfile	0.0174816	1.96914e-06	exposure	TRUE	reported	GCST90200078	textfile	8264	2	1	TRUE	NA	0.00273031	22.6196	23.347
rs116838287	A	G	A	G	0.187286	640.089	0.0349895	0.0394	FALSE	FALSE	FALSE	4YhIBQ	324.455	0.04852	outcome	TRUE	reported	textfile	0.0406281	4.03098e-06	exposure	TRUE	reported	GCST90200078	textfile	8264	2	1	TRUE	NA	0.00256479	21.2448	23.347
rs17363722	T	C	T	C	-0.0942045	91.8585	0.194825	0.1994	FALSE	FALSE	FALSE	4YhIBQ	157.161	0.5589	outcome	TRUE	reported	textfile	0.0192961	1.04987e-06	exposure	TRUE	reported	GCST90200078	textfile	8264	2	1	TRUE	NA	0.00287583	23.8286	23.347
rs780093	C	T	C	T	-0.0772673	51.4608	0.597032	0.6141	FALSE	FALSE	FALSE	4YhIBQ	111.87	0.6455	outcome	TRUE	reported	textfile	0.0152412	3.98575e-07	exposure	TRUE	reported	GCST90200078	textfile	8264	2	1	TRUE	NA	0.00310038	25.695	23.347
rs6692986	C	G	C	G	0.100306	257.822	0.151326	0.1581	FALSE	TRUE	FALSE	5iA4jw	151.018	0.08778	outcome	TRUE	reported	textfile	0.0217408	3.95514e-06	exposure	TRUE	reported	GCST90200079	textfile	8121	2	1	TRUE	NA	0.00261431	21.2812	20.4236
rs780093	C	T	C	T	-0.0701752	51.4608	0.596647	0.6141	FALSE	FALSE	FALSE	5iA4jw	111.87	0.6455	outcome	TRUE	reported	textfile	0.0158628	9.69384e-06	exposure	TRUE	reported	GCST90200079	textfile	8121	2	1	TRUE	NA	0.0024041	19.5659	20.4236
rs10493322	T	C	T	C	-0.110994	161.238	0.334662	0.3389	FALSE	FALSE	FALSE	d1T2dw	116.163	0.1651	outcome	TRUE	reported	textfile	0.0163368	1.08977e-11	exposure	TRUE	reported	GCST90200080	textfile	8123	2	1	TRUE	NA	0.00565051	46.1486	26.6255
rs12402150	A	C	A	C	-0.192981	-31.8955	0.0343603	0.0459	FALSE	FALSE	FALSE	d1T2dw	307.195	0.9173	outcome	TRUE	reported	textfile	0.0425464	5.73936e-06	exposure	TRUE	reported	GCST90200080	textfile	8123	2	1	TRUE	NA	0.00252632	20.5682	26.6255
rs66639247	G	T	G	T	-0.0956858	-141.365	0.153107	0.1623	FALSE	FALSE	FALSE	d1T2dw	156.745	0.3671	outcome	TRUE	reported	textfile	0.021337	7.30851e-06	exposure	TRUE	reported	GCST90200080	textfile	8123	2	1	TRUE	NA	0.00246966	20.1058	26.6255
rs79673665	C	T	C	T	0.176733	-477.3	0.0390208	0.0403	FALSE	FALSE	FALSE	d1T2dw	312.315	0.1264	outcome	TRUE	reported	textfile	0.0398342	9.13487e-06	exposure	TRUE	reported	GCST90200080	textfile	8123	2	1	TRUE	NA	0.00241744	19.6796	26.6255
rs147248802	T	G	T	G	0.248282	247.801	0.0195374	0.0216	FALSE	FALSE	FALSE	97XpUd	401.231	0.5368	outcome	TRUE	reported	textfile	0.053276	3.15761e-06	exposure	TRUE	reported	GCST90200081	textfile	8267	2	1	TRUE	NA	0.00262023	21.7131	21.484
rs34815086	G	A	G	A	0.100145	113.576	0.125061	0.1322	FALSE	FALSE	FALSE	97XpUd	174.743	0.5157	outcome	TRUE	reported	textfile	0.0223173	7.21284e-06	exposure	TRUE	reported	GCST90200081	textfile	8267	2	1	TRUE	NA	0.0024298	20.1312	21.484
rs35773364	A	G	A	G	-0.0701012	-14.7668	0.608707	0.6035	FALSE	FALSE	FALSE	97XpUd	112.245	0.8953	outcome	TRUE	reported	textfile	0.0154479	5.68176e-06	exposure	TRUE	reported	GCST90200081	textfile	8267	2	1	TRUE	NA	0.00248476	20.5877	21.484
rs41264055	A	G	A	G	-0.307463	-327.312	0.0126275	0.0123	FALSE	FALSE	FALSE	97XpUd	574.981	0.5692	outcome	TRUE	reported	textfile	0.0655952	2.76859e-06	exposure	TRUE	reported	GCST90200081	textfile	8267	2	1	TRUE	NA	0.00265058	21.9653	21.484
rs7555577	C	A	C	A	0.0745808	-172.791	0.665298	0.6622	FALSE	FALSE	FALSE	97XpUd	116.478	0.138	outcome	TRUE	reported	textfile	0.0155416	1.59642e-06	exposure	TRUE	reported	GCST90200081	textfile	8267	2	1	TRUE	NA	0.00277784	23.0228	21.484
rs17457343	T	C	T	C	-0.233969	450.531	0.0253312	0.023	FALSE	FALSE	FALSE	woI0Px	405.378	0.2664	outcome	TRUE	reported	textfile	0.0491039	1.89071e-06	exposure	TRUE	reported	GCST90200082	textfile	8205	2	1	TRUE	NA	0.00275935	22.6975	21.0357
rs1915170	G	A	G	A	-0.10044	322.875	0.139427	0.1407	FALSE	FALSE	FALSE	woI0Px	157.896	0.04087	outcome	TRUE	reported	textfile	0.02236	7.05773e-06	exposure	TRUE	reported	GCST90200082	textfile	8205	2	1	TRUE	NA	0.00245315	20.1727	21.0357
rs55716461	T	C	T	C	-0.090984	202.848	0.196376	0.1991	FALSE	FALSE	FALSE	woI0Px	137.964	0.1415	outcome	TRUE	reported	textfile	0.0195072	3.09923e-06	exposure	TRUE	reported	GCST90200082	textfile	8205	2	1	TRUE	NA	0.00264431	21.7488	21.0357
rs6749880	A	C	A	C	0.195862	198.63	0.0326114	0.037	FALSE	FALSE	FALSE	woI0Px	350.947	0.5714	outcome	TRUE	reported	textfile	0.0435343	6.8264e-06	exposure	TRUE	reported	GCST90200082	textfile	8205	2	1	TRUE	NA	0.00246087	20.2363	21.0357
rs77391663	A	G	A	G	-0.0905816	-80.5383	0.182014	0.1862	FALSE	FALSE	FALSE	woI0Px	140.11	0.5654	outcome	TRUE	reported	textfile	0.0200905	6.52323e-06	exposure	TRUE	reported	GCST90200082	textfile	8205	2	1	TRUE	NA	0.00247141	20.3232	21.0357
rs10800887	C	T	C	T	0.0743202	58.2929	0.370929	0.3666	FALSE	FALSE	FALSE	5LyLXS	113.173	0.6065	outcome	TRUE	reported	textfile	0.0158633	2.79909e-06	exposure	TRUE	reported	GCST90200083	textfile	8266	2	1	TRUE	NA	0.00264838	21.9443	25.2131
rs112774387	G	A	G	A	-0.314066	581.867	0.0126521	0.0189	FALSE	FALSE	FALSE	5LyLXS	469.568	0.2153	outcome	TRUE	reported	textfile	0.0693471	5.92934e-06	exposure	TRUE	reported	GCST90200083	textfile	8266	2	1	TRUE	NA	0.00247522	20.506	25.2131
rs1260338	G	A	G	A	0.0890243	56.4127	0.43369	0.4466	FALSE	FALSE	FALSE	5LyLXS	111.278	0.6122	outcome	TRUE	reported	textfile	0.0156137	1.18635e-08	exposure	TRUE	reported	GCST90200083	textfile	8266	2	1	TRUE	NA	0.00391747	32.5013	25.2131
rs4528097	C	G	C	G	0.138866	-221.211	0.0879357	0.0907	FALSE	TRUE	FALSE	5LyLXS	194.082	0.2544	outcome	TRUE	reported	textfile	0.0272827	3.58281e-07	exposure	TRUE	reported	GCST90200083	textfile	8266	2	1	TRUE	NA	0.00312437	25.9007	25.2131
rs74814187	T	C	T	C	0.158583	298.443	0.0547554	0.0611	FALSE	FALSE	FALSE	cX4qTG	232.312	0.1989	outcome	TRUE	reported	textfile	0.0339588	3.01404e-06	exposure	TRUE	reported	GCST90200084	textfile	8120	2	1	TRUE	NA	0.00267848	21.8023	20.9582
rs9659196	A	C	A	C	-0.0934525	24.6772	0.1682	0.1807	FALSE	FALSE	FALSE	cX4qTG	143.678	0.8636	outcome	TRUE	reported	textfile	0.0208347	7.27695e-06	exposure	TRUE	reported	GCST90200084	textfile	8120	2	1	TRUE	NA	0.00247159	20.1141	20.9582
rs12021758	C	T	C	T	-0.0862928	-552.884	0.259442	0.2558	FALSE	FALSE	FALSE	fBmH0P	124.833	9.468e-06	outcome	TRUE	reported	textfile	0.0174663	7.79122e-07	exposure	TRUE	reported	GCST90200085	textfile	8245	2	1	TRUE	NA	0.0029517	24.4029	21.4619
rs138407808	T	C	T	C	0.277718	-352.732	0.015686	0.0197	FALSE	FALSE	FALSE	fBmH0P	436.307	0.4188	outcome	TRUE	reported	textfile	0.0618393	7.09024e-06	exposure	TRUE	reported	GCST90200085	textfile	8245	2	1	TRUE	NA	0.00244021	20.1639	21.4619
rs72832604	T	C	T	C	0.167587	155.127	0.0448892	0.0479	FALSE	FALSE	FALSE	fBmH0P	285.924	0.5874	outcome	TRUE	reported	textfile	0.0376399	8.49278e-06	exposure	TRUE	reported	GCST90200085	textfile	8245	2	1	TRUE	NA	0.00239856	19.8188	21.4619
rs11185279	G	A	G	A	0.0696031	-7.6253	0.536869	0.543	FALSE	FALSE	FALSE	4H5fhx	110.689	0.9451	outcome	TRUE	reported	textfile	0.0156225	8.37719e-06	exposure	TRUE	reported	GCST90200086	textfile	8170	2	1	TRUE	NA	0.00242371	19.8449	19.8449
rs7560509	C	A	C	A	-0.193553	436.93	0.0344895	0.0364	FALSE	FALSE	FALSE	cMcFUG	297.78	0.1423	outcome	TRUE	reported	textfile	0.0427043	5.83188e-06	exposure	TRUE	reported	GCST90200087	textfile	7722	2	1	TRUE	NA	0.00265322	20.5373	20.5373
rs182367467	C	T	C	T	0.195223	-606.16	0.0296553	0.0322	FALSE	FALSE	FALSE	07LPuq	420.758	0.1497	outcome	TRUE	reported	textfile	0.0429549	5.49761e-06	exposure	TRUE	reported	GCST90200088	textfile	8249	2	1	TRUE	NA	0.00249775	20.6505	61.091
rs7541058	T	C	T	C	0.152383	112.327	0.336863	0.3237	FALSE	FALSE	FALSE	07LPuq	118.224	0.342	outcome	TRUE	reported	textfile	0.0151211	6.94779e-24	exposure	TRUE	reported	GCST90200088	textfile	8249	2	1	TRUE	NA	0.0121616	101.532	61.091
rs1799822	G	A	G	A	-0.309205	280.57	0.227421	0.2186	FALSE	FALSE	FALSE	h2LEeI	132.687	0.03447	outcome	TRUE	reported	textfile	0.0180659	1.13871e-65	exposure	TRUE	reported	GCST90200089	textfile	8004	2	1	TRUE	NA	0.0353066	292.864	130.191
rs5174	T	C	T	C	0.138283	-281.67	0.405116	0.4157	FALSE	FALSE	FALSE	h2LEeI	110.76	0.01099	outcome	TRUE	reported	textfile	0.0157629	1.74436e-18	exposure	TRUE	reported	GCST90200089	textfile	8004	2	1	TRUE	NA	0.00952363	76.9408	130.191
rs55724377	T	C	T	C	0.0766006	67.2549	0.31401	0.319	FALSE	FALSE	FALSE	h2LEeI	117.816	0.5681	outcome	TRUE	reported	textfile	0.0168063	5.16777e-06	exposure	TRUE	reported	GCST90200089	textfile	8004	2	1	TRUE	NA	0.00258873	20.7688	130.191
rs696593	C	G	C	G	0.0925522	221.679	0.218658	0.2234	FALSE	TRUE	FALSE	u8b7Jk	131.433	0.09168	outcome	TRUE	reported	textfile	0.020441	5.9609e-06	exposure	TRUE	reported	GCST90200090	textfile	6954	2	1	TRUE	NA	0.00293938	20.4948	21.5471
rs74814187	T	C	T	C	0.17108	298.443	0.0558372	0.0611	FALSE	FALSE	FALSE	u8b7Jk	232.312	0.1989	outcome	TRUE	reported	textfile	0.036335	2.4965e-06	exposure	TRUE	reported	GCST90200090	textfile	6954	2	1	TRUE	NA	0.00317783	22.1627	21.5471
rs77170495	A	G	A	G	-0.261258	233.417	0.0226355	0.0225	FALSE	FALSE	FALSE	u8b7Jk	383.101	0.5423	outcome	TRUE	reported	textfile	0.0558891	2.9456e-06	exposure	TRUE	reported	GCST90200090	textfile	6954	2	1	TRUE	NA	0.00313248	21.8454	21.5471
rs78833617	T	A	T	A	-0.0928174	-203.8	0.236154	0.2425	FALSE	TRUE	FALSE	u8b7Jk	127.764	0.1107	outcome	TRUE	reported	textfile	0.0199288	3.20155e-06	exposure	TRUE	reported	GCST90200090	textfile	6954	2	1	TRUE	NA	0.00310963	21.6856	21.5471
rs12121447	T	C	T	C	-0.110615	17.6224	0.133147	0.1386	FALSE	FALSE	FALSE	x4a2Zu	160.159	0.9124	outcome	TRUE	reported	textfile	0.0237304	3.1417e-06	exposure	TRUE	reported	GCST90200091	textfile	7440	2	1	TRUE	NA	0.00291191	21.7221	22.1091
rs2054120	A	G	A	G	-0.0921292	-200.686	0.227774	0.2324	FALSE	FALSE	FALSE	x4a2Zu	129.708	0.1218	outcome	TRUE	reported	textfile	0.0194216	2.09903e-06	exposure	TRUE	reported	GCST90200091	textfile	7440	2	1	TRUE	NA	0.00301537	22.4961	22.1091
rs4074963	C	G	C	G	0.097949	113.237	0.405638	0.4087	FALSE	TRUE	FALSE	lIMPNk	113.26	0.3174	outcome	TRUE	reported	textfile	0.0220901	9.24683e-06	exposure	TRUE	reported	GCST90200092	textfile	4381	2	1	TRUE	NA	0.00446773	19.652	19.9094
rs4849135	G	T	G	T	0.106543	64.0314	0.722708	0.7124	FALSE	FALSE	FALSE	lIMPNk	120.648	0.5956	outcome	TRUE	reported	textfile	0.0237196	7.0636e-06	exposure	TRUE	reported	GCST90200092	textfile	4381	2	1	TRUE	NA	0.00458423	20.1668	19.9094
rs12406825	A	T	A	T	0.111644	28.684	0.131711	0.1411	FALSE	TRUE	FALSE	VqxHJA	167.28	0.8639	outcome	TRUE	reported	textfile	0.0235831	2.20055e-06	exposure	TRUE	reported	GCST90200093	textfile	7798	2	1	TRUE	NA	0.00286576	22.4057	22.8311
rs61775592	C	A	C	A	-0.102065	-133.269	0.167033	0.1656	FALSE	FALSE	FALSE	VqxHJA	153.528	0.3854	outcome	TRUE	reported	textfile	0.0211616	1.41314e-06	exposure	TRUE	reported	GCST90200093	textfile	7798	2	1	TRUE	NA	0.00297427	23.2565	22.8311
rs140229512	T	A	T	A	0.137821	784.181	0.0629432	0.0649	FALSE	TRUE	FALSE	Rgz8hu	283.755	0.005717	outcome	TRUE	reported	textfile	0.031189	9.92008e-06	exposure	TRUE	reported	GCST90200094	textfile	8089	2	1	TRUE	NA	0.00240816	19.5218	20.774
rs75142236	T	C	T	C	0.111935	29.9219	0.113702	0.1101	FALSE	FALSE	FALSE	Rgz8hu	175.149	0.8644	outcome	TRUE	reported	textfile	0.0238475	2.68218e-06	exposure	TRUE	reported	GCST90200094	textfile	8089	2	1	TRUE	NA	0.00271625	22.0262	20.774
rs12088521	G	T	G	T	-0.0839478	226.96	0.215091	0.2161	FALSE	FALSE	FALSE	WphRvD	135.663	0.09433	outcome	TRUE	reported	textfile	0.018141	3.70053e-06	exposure	TRUE	reported	GCST90200095	textfile	8188	2	1	TRUE	NA	0.00260846	21.4087	21.4087
rs12141855	C	G	C	G	-0.0875007	-150.085	0.415011	0.4289	FALSE	TRUE	TRUE	cz2rur	115.681	0.1945	outcome	TRUE	reported	textfile	0.0189693	3.97378e-06	exposure	TRUE	reported	GCST90200097	textfile	5882	2	1	FALSE	NA	0.00360435	21.2703	21.0966
rs17560823	A	G	A	G	-0.11107	-24.461	0.16837	0.1588	FALSE	FALSE	FALSE	cz2rur	164.784	0.882	outcome	TRUE	reported	textfile	0.0242779	4.763e-06	exposure	TRUE	reported	GCST90200097	textfile	5882	2	1	TRUE	NA	0.00354571	20.923	21.0966
rs11591147	T	G	T	G	-0.306358	-951.841	0.018108	0.0167	FALSE	FALSE	FALSE	IPUTdM	524.346	0.06948	outcome	TRUE	reported	textfile	0.0566107	6.2444e-08	exposure	TRUE	reported	GCST90200098	textfile	8265	2	1	TRUE	NA	0.00353088	29.279	27.4457
rs1728911	G	T	G	T	0.095074	43.1946	0.433548	0.4417	FALSE	FALSE	FALSE	IPUTdM	111.073	0.6974	outcome	TRUE	reported	textfile	0.0154043	6.74637e-10	exposure	TRUE	reported	GCST90200098	textfile	8265	2	1	TRUE	NA	0.00458775	38.0833	27.4457
rs61814884	G	A	G	A	-0.199912	-296.499	0.0304826	0.0324	FALSE	FALSE	FALSE	IPUTdM	396.939	0.4551	outcome	TRUE	reported	textfile	0.0438304	5.09004e-06	exposure	TRUE	reported	GCST90200098	textfile	8265	2	1	TRUE	NA	0.00251069	20.798	27.4457
rs72823661	A	G	A	G	0.0729222	-39.6382	0.381654	0.3833	FALSE	FALSE	FALSE	IPUTdM	112.485	0.7245	outcome	TRUE	reported	textfile	0.0156803	3.31024e-06	exposure	TRUE	reported	GCST90200098	textfile	8265	2	1	TRUE	NA	0.00260995	21.6225	27.4457
rs144151121	A	G	A	G	-0.175715	-105.978	0.0460288	0.056	FALSE	FALSE	FALSE	Q54ZQm	296.276	0.7206	outcome	TRUE	reported	textfile	0.0379187	3.58669e-06	exposure	TRUE	reported	GCST90200099	textfile	7591	2	1	TRUE	NA	0.00282088	21.4682	60.6541
rs17040888	G	A	G	A	0.321137	1061.75	0.0120888	0.019	FALSE	FALSE	FALSE	Q54ZQm	446.823	0.01749	outcome	TRUE	reported	textfile	0.0725715	9.63952e-06	exposure	TRUE	reported	GCST90200099	textfile	7591	2	1	TRUE	NA	0.00257295	19.5765	60.6541
rs324420	A	C	A	C	0.226748	-66.7627	0.212175	0.2061	FALSE	FALSE	FALSE	Q54ZQm	134.634	0.62	outcome	TRUE	reported	textfile	0.0190987	1.64534e-32	exposure	TRUE	reported	GCST90200099	textfile	7591	2	1	TRUE	NA	0.0182301	140.917	60.6541
rs12095065	G	A	G	A	-0.132235	-221.067	0.0602321	0.0634	FALSE	FALSE	FALSE	DKEXBO	254.276	0.3846	outcome	TRUE	reported	textfile	0.0298203	9.23295e-06	exposure	TRUE	reported	GCST90200100	textfile	8218	2	1	TRUE	NA	0.00238707	19.6591	19.7553
rs71439202	C	T	C	T	-0.181282	-173.048	0.031208	0.0364	FALSE	FALSE	FALSE	DKEXBO	313.747	0.5813	outcome	TRUE	reported	textfile	0.0406823	8.34809e-06	exposure	TRUE	reported	GCST90200100	textfile	8218	2	1	TRUE	NA	0.00241037	19.8515	19.7553
rs12132488	C	T	C	T	0.201202	12.1762	0.875081	0.8598	FALSE	FALSE	FALSE	0O5FZB	162.636	0.9403	outcome	TRUE	reported	textfile	0.0235427	1.27152e-17	exposure	TRUE	reported	GCST90200101	textfile	7837	2	1	TRUE	NA	0.00923365	73.0199	44.6831
rs2999545	T	A	T	A	-0.100931	-78.9126	0.608593	0.6067	FALSE	TRUE	FALSE	0O5FZB	111.644	0.4797	outcome	TRUE	reported	textfile	0.015718	1.35079e-10	exposure	TRUE	reported	GCST90200101	textfile	7837	2	1	TRUE	NA	0.0052339	41.2234	44.6831
rs62140628	C	T	C	T	0.171097	91.2895	0.0425723	0.0384	FALSE	FALSE	FALSE	0O5FZB	314.211	0.7714	outcome	TRUE	reported	textfile	0.0384405	8.54832e-06	exposure	TRUE	reported	GCST90200101	textfile	7837	2	1	TRUE	NA	0.00252151	19.806	44.6831
rs10864726	T	C	T	C	0.0870292	-77.3368	0.601844	0.6074	FALSE	FALSE	FALSE	Q7YWET	112.932	0.4935	outcome	TRUE	reported	textfile	0.0155305	2.09762e-08	exposure	TRUE	reported	GCST90200102	textfile	7540	2	1	TRUE	NA	0.00414747	31.3938	34.3057
rs4665972	C	T	C	T	-0.0941744	86.4294	0.592804	0.6028	FALSE	FALSE	FALSE	Q7YWET	115.089	0.4527	outcome	TRUE	reported	textfile	0.0154348	1.05132e-09	exposure	TRUE	reported	GCST90200102	textfile	7540	2	1	TRUE	NA	0.00491307	37.2176	34.3057
rs11676333	A	G	A	G	0.088753	239.31	0.778646	0.7484	FALSE	FALSE	FALSE	zNbeui	131.129	0.068	outcome	TRUE	reported	textfile	0.0191441	3.55139e-06	exposure	TRUE	reported	GCST90200103	textfile	7731	2	1	TRUE	NA	0.00277239	21.4874	20.8953
rs780108	C	T	C	T	-0.07286	28.8113	0.433938	0.4482	FALSE	FALSE	FALSE	zNbeui	109.978	0.7933	outcome	TRUE	reported	textfile	0.0161678	6.59078e-06	exposure	TRUE	reported	GCST90200103	textfile	7731	2	1	TRUE	NA	0.00262	20.3032	20.8953
rs145376710	T	C	T	C	-0.142268	86.3946	0.0608653	0.0683	FALSE	FALSE	FALSE	Idj4K4	248.582	0.7282	outcome	TRUE	reported	textfile	0.030149	2.37225e-06	exposure	TRUE	reported	GCST90200104	textfile	8274	2	1	TRUE	NA	0.00268402	22.262	22.262
rs6682605	T	C	T	C	0.0892262	123.936	0.316104	0.3142	FALSE	FALSE	FALSE	m1qKmc	117.344	0.2909	outcome	TRUE	reported	textfile	0.0162296	3.84706e-08	exposure	TRUE	reported	GCST90200106	textfile	7752	2	1	TRUE	NA	0.00388388	30.2174	30.2174
rs2602788	C	T	C	T	0.0716949	19.9837	0.53222	0.5385	FALSE	FALSE	FALSE	jtRPIV	109.825	0.8556	outcome	TRUE	reported	textfile	0.0154991	3.73237e-06	exposure	TRUE	reported	GCST90200107	textfile	8250	2	1	TRUE	NA	0.00258693	21.3923	20.5153
rs7527896	T	C	T	C	0.0768445	-92.8243	0.295691	0.3063	FALSE	FALSE	FALSE	jtRPIV	120.954	0.4428	outcome	TRUE	reported	textfile	0.0173384	9.33458e-06	exposure	TRUE	reported	GCST90200107	textfile	8250	2	1	TRUE	NA	0.00237531	19.6382	20.5153
rs1897775	T	C	T	C	0.0777983	-58.0428	0.45533	0.4686	FALSE	FALSE	FALSE	enUTMp	111.974	0.6042	outcome	TRUE	reported	textfile	0.015654	6.70008e-07	exposure	TRUE	reported	GCST90200108	textfile	7805	2	1	TRUE	NA	0.0031546	24.6933	22.6598
rs4925622	C	T	C	T	0.0787462	-24.1368	0.304033	0.3049	FALSE	FALSE	FALSE	enUTMp	119.458	0.8399	outcome	TRUE	reported	textfile	0.0171306	4.28994e-06	exposure	TRUE	reported	GCST90200108	textfile	7805	2	1	TRUE	NA	0.00270002	21.1253	22.6598
rs760488	A	G	A	G	-0.0832988	-37.4178	0.73787	0.7479	FALSE	FALSE	FALSE	enUTMp	125.602	0.7658	outcome	TRUE	reported	textfile	0.0176925	2.49986e-06	exposure	TRUE	reported	GCST90200108	textfile	7805	2	1	TRUE	NA	0.00283201	22.1609	22.6598
rs115320665	A	T	A	T	0.174808	-317.298	0.0474663	0.045	FALSE	TRUE	FALSE	RQxLbl	355.689	0.3724	outcome	TRUE	reported	textfile	0.0372767	2.73919e-06	exposure	TRUE	reported	GCST90200109	textfile	7744	2	1	TRUE	NA	0.00283172	21.9855	21.9262
rs4428007	C	A	C	A	0.0902546	56.8014	0.773738	0.7642	FALSE	FALSE	FALSE	RQxLbl	132.556	0.6683	outcome	TRUE	reported	textfile	0.0192983	2.91371e-06	exposure	TRUE	reported	GCST90200109	textfile	7744	2	1	TRUE	NA	0.0028165	21.867	21.9262
rs10888422	A	G	A	G	-0.121886	176.133	0.91674	0.9179	FALSE	FALSE	FALSE	VaT5pl	202.471	0.3843	outcome	TRUE	reported	textfile	0.0265915	4.56944e-06	exposure	TRUE	reported	GCST90200110	textfile	8263	2	1	TRUE	NA	0.00253619	21.0047	25.2548
rs4666155	T	C	T	C	0.114198	-25.3958	0.137518	0.1355	FALSE	FALSE	FALSE	VaT5pl	159.914	0.8738	outcome	TRUE	reported	textfile	0.0210213	5.55787e-08	exposure	TRUE	reported	GCST90200110	textfile	8263	2	1	TRUE	NA	0.00355887	29.5048	25.2548
rs72718346	C	G	C	G	0.166	-608.441	0.0513665	0.0538	FALSE	TRUE	FALSE	eyoNkJ	266.122	0.02224	outcome	TRUE	reported	textfile	0.0362377	4.63073e-06	exposure	TRUE	reported	GCST90200111	textfile	7229	2	1	TRUE	NA	0.0028944	20.9785	20.6521
rs74141591	C	A	C	A	-0.364735	-545.893	0.00991266	0.0131	FALSE	FALSE	FALSE	eyoNkJ	538.522	0.3107	outcome	TRUE	reported	textfile	0.0793084	4.24644e-06	exposure	TRUE	reported	GCST90200111	textfile	7229	2	1	TRUE	NA	0.00291722	21.1444	20.6521
rs926385	A	G	A	G	-0.348072	-606.388	0.0108003	0.0134	FALSE	FALSE	FALSE	eyoNkJ	516.096	0.24	outcome	TRUE	reported	textfile	0.0781468	8.42529e-06	exposure	TRUE	reported	GCST90200111	textfile	7229	2	1	TRUE	NA	0.00273683	19.8333	20.6521
rs10210198	T	C	T	C	-0.12773	-135.029	0.082322	0.0879	FALSE	FALSE	FALSE	GH6pfC	197.393	0.4939	outcome	TRUE	reported	textfile	0.027691	3.97499e-06	exposure	TRUE	reported	GCST90200112	textfile	8018	2	1	TRUE	NA	0.00264662	21.2716	21.2716
rs74814187	T	C	T	C	0.166123	298.443	0.055681	0.0611	FALSE	FALSE	FALSE	79XtId	232.312	0.1989	outcome	TRUE	reported	textfile	0.035816	3.51393e-06	exposure	TRUE	reported	GCST90200113	textfile	7140	2	1	TRUE	NA	0.003004	21.5072	21.5072
rs142771392	C	T	C	T	-0.242013	-129.934	0.0258609	0.0269	FALSE	FALSE	FALSE	P7Ek7P	359.252	0.7176	outcome	TRUE	reported	textfile	0.0512745	2.35908e-06	exposure	TRUE	reported	GCST90200114	textfile	7274	2	1	TRUE	NA	0.00305333	22.2718	20.9511
rs4298684	G	A	G	A	0.0731458	72.0512	0.412972	0.4173	FALSE	FALSE	FALSE	P7Ek7P	110.668	0.515	outcome	TRUE	reported	textfile	0.0162591	6.83477e-06	exposure	TRUE	reported	GCST90200114	textfile	7274	2	1	TRUE	NA	0.00277463	20.2333	20.9511
rs7529227	T	C	T	C	0.0737743	-142.57	0.400955	0.3879	FALSE	FALSE	FALSE	P7Ek7P	112.052	0.2032	outcome	TRUE	reported	textfile	0.0163524	6.43665e-06	exposure	TRUE	reported	GCST90200114	textfile	7274	2	1	TRUE	NA	0.00279036	20.3483	20.9511
rs1573990	C	A	C	A	0.144138	174.416	0.0798032	0.0835	FALSE	FALSE	FALSE	lucnUs	204.818	0.3945	outcome	TRUE	reported	textfile	0.0300523	1.61687e-06	exposure	TRUE	reported	GCST90200115	textfile	7141	2	1	TRUE	NA	0.00321104	22.9975	20.9811
rs17031350	C	T	C	T	0.11931	-114.367	0.101125	0.1053	FALSE	FALSE	FALSE	lucnUs	178.562	0.5219	outcome	TRUE	reported	textfile	0.0267039	7.89927e-06	exposure	TRUE	reported	GCST90200115	textfile	7141	2	1	TRUE	NA	0.00278762	19.9564	20.9811
rs72943009	T	C	T	C	-0.102883	-152.384	0.146591	0.1464	FALSE	FALSE	FALSE	lucnUs	158.953	0.3377	outcome	TRUE	reported	textfile	0.0230082	7.76413e-06	exposure	TRUE	reported	GCST90200115	textfile	7141	2	1	TRUE	NA	0.00279221	19.9894	20.9811
rs11161452	T	C	T	C	-0.0815512	-103.66	0.634288	0.6313	FALSE	FALSE	FALSE	apo0H0	113.118	0.3595	outcome	TRUE	reported	textfile	0.0171459	1.97164e-06	exposure	TRUE	reported	GCST90200116	textfile	7270	2	1	TRUE	NA	0.0031021	22.6163	24.8352
rs12095436	T	C	T	C	0.0956171	-100.616	0.273911	0.2793	FALSE	FALSE	FALSE	apo0H0	136.314	0.4604	outcome	TRUE	reported	textfile	0.0183806	1.97081e-07	exposure	TRUE	reported	GCST90200116	textfile	7270	2	1	TRUE	NA	0.00370855	27.054	24.8352
rs115280523	A	G	A	G	-0.215918	88.8396	0.0303732	0.0299	FALSE	FALSE	FALSE	g8XVZg	330.476	0.7881	outcome	TRUE	reported	textfile	0.0425195	3.81211e-07	exposure	TRUE	reported	GCST90200117	textfile	8012	2	1	TRUE	NA	0.00320823	25.7806	22.4126
rs143804494	G	A	G	A	-0.38581	503.683	0.00763072	0.0114	FALSE	FALSE	FALSE	g8XVZg	655.559	0.4423	outcome	TRUE	reported	textfile	0.0842628	4.6799e-06	exposure	TRUE	reported	GCST90200117	textfile	8012	2	1	TRUE	NA	0.00260975	20.9588	22.4126
rs6706144	G	A	G	A	-0.137746	-67.5926	0.0625234	0.0711	FALSE	FALSE	FALSE	g8XVZg	222.329	0.7611	outcome	TRUE	reported	textfile	0.0304203	5.9523e-06	exposure	TRUE	reported	GCST90200117	textfile	8012	2	1	TRUE	NA	0.00255258	20.4985	22.4126
rs11591147	T	G	T	G	-0.264248	-951.841	0.0177748	0.0167	FALSE	FALSE	FALSE	1EaaVj	524.346	0.06948	outcome	TRUE	reported	textfile	0.0559495	2.32427e-06	exposure	TRUE	reported	GCST90200118	textfile	8251	2	1	TRUE	NA	0.0026962	22.3011	22.4244
rs4851005	T	C	T	C	-0.0732618	-100.453	0.372312	0.3704	FALSE	FALSE	FALSE	1EaaVj	112.46	0.3717	outcome	TRUE	reported	textfile	0.0154548	2.13312e-06	exposure	TRUE	reported	GCST90200118	textfile	8251	2	1	TRUE	NA	0.00271607	22.4659	22.4244
rs557026	C	T	C	T	0.113173	-187.68	0.898022	0.8956	FALSE	FALSE	FALSE	1EaaVj	180.473	0.2984	outcome	TRUE	reported	textfile	0.0247652	4.88126e-06	exposure	TRUE	reported	GCST90200118	textfile	8251	2	1	TRUE	NA	0.00252463	20.8784	22.4244
rs58330544	A	C	A	C	-0.253579	-565.912	0.0168833	0.0194	FALSE	FALSE	FALSE	1EaaVj	457.341	0.2159	outcome	TRUE	reported	textfile	0.0573546	9.81284e-06	exposure	TRUE	reported	GCST90200118	textfile	8251	2	1	TRUE	NA	0.0023635	19.5427	22.4244
rs78132593	A	C	A	C	-0.0959055	39.6876	0.200244	0.2113	FALSE	FALSE	FALSE	1EaaVj	133.93	0.767	outcome	TRUE	reported	textfile	0.0184774	2.09817e-07	exposure	TRUE	reported	GCST90200118	textfile	8251	2	1	TRUE	NA	0.00325449	26.9339	22.4244
rs13018667	G	C	G	C	-0.128007	165.548	0.127815	0.144	FALSE	TRUE	FALSE	mqj4i5	167.171	0.322	outcome	TRUE	reported	textfile	0.0289577	9.84788e-06	exposure	TRUE	reported	GCST90200119	textfile	5309	2	1	TRUE	NA	0.00366717	19.5333	19.6053
rs35152564	G	A	G	A	-0.146315	59.3288	0.0930364	0.0968	FALSE	FALSE	FALSE	mqj4i5	206.866	0.7743	outcome	TRUE	reported	textfile	0.032978	9.13291e-06	exposure	TRUE	reported	GCST90200119	textfile	5309	2	1	TRUE	NA	0.0036941	19.6773	19.6053
rs896759	G	A	G	A	-0.0990888	111.96	0.452294	0.4514	FALSE	FALSE	FALSE	iMI2XB	113.02	0.3219	outcome	TRUE	reported	textfile	0.0212064	2.97435e-06	exposure	TRUE	reported	GCST90200120	textfile	4533	2	1	TRUE	NA	0.00479339	21.8235	21.8235
rs17014758	A	G	A	G	-0.434714	-404.453	0.0107225	0.0135	FALSE	FALSE	FALSE	BrNnBL	520.073	0.4368	outcome	TRUE	reported	textfile	0.0868423	5.56334e-07	exposure	TRUE	reported	GCST90200121	textfile	6073	2	1	TRUE	NA	0.00410916	25.0496	22.059
rs35781710	A	C	A	C	0.130709	446.035	0.108597	0.1177	FALSE	FALSE	FALSE	BrNnBL	198.301	0.02449	outcome	TRUE	reported	textfile	0.0290891	7.00918e-06	exposure	TRUE	reported	GCST90200121	textfile	6073	2	1	TRUE	NA	0.00331364	20.184	22.059
rs6710302	C	T	C	T	0.105084	-161.122	0.179627	0.1777	FALSE	FALSE	FALSE	BrNnBL	146.3	0.2708	outcome	TRUE	reported	textfile	0.0231837	5.82462e-06	exposure	TRUE	reported	GCST90200121	textfile	6073	2	1	TRUE	NA	0.00337161	20.5383	22.059
rs75855265	C	T	C	T	-0.21322	216.627	0.0407308	0.0486	FALSE	FALSE	FALSE	BrNnBL	287.279	0.4508	outcome	TRUE	reported	textfile	0.0449791	2.13261e-06	exposure	TRUE	reported	GCST90200121	textfile	6073	2	1	TRUE	NA	0.00368661	22.4642	22.059
rs12062434	A	G	A	G	-0.246173	-37.0731	0.034734	0.0345	FALSE	FALSE	FALSE	o3zCzx	308.218	0.9043	outcome	TRUE	reported	textfile	0.0548005	7.05013e-06	exposure	TRUE	reported	GCST90200122	textfile	4765	2	1	TRUE	NA	0.0042171	20.1711	20.7922
rs138375255	T	G	T	G	-0.434783	478.404	0.0116916	0.0153	FALSE	FALSE	FALSE	o3zCzx	493.615	0.3325	outcome	TRUE	reported	textfile	0.0935707	3.37496e-06	exposure	TRUE	reported	GCST90200122	textfile	4765	2	1	TRUE	NA	0.00451065	21.5816	20.7922
rs59644933	A	G	A	G	0.160208	46.0171	0.0901361	0.0888	FALSE	FALSE	FALSE	o3zCzx	193.048	0.8116	outcome	TRUE	reported	textfile	0.0352702	5.56443e-06	exposure	TRUE	reported	GCST90200122	textfile	4765	2	1	TRUE	NA	0.00431135	20.6239	20.7922
rs116665700	A	T	A	T	-0.176819	266.057	0.0375593	0.0455	FALSE	TRUE	FALSE	u5nVWQ	285.834	0.352	outcome	TRUE	reported	textfile	0.0397055	8.45729e-06	exposure	TRUE	reported	GCST90200123	textfile	8277	2	1	TRUE	NA	0.00239026	19.8268	32.4104
rs12740374	T	G	T	G	-0.0842952	-299.335	0.219649	0.2234	FALSE	FALSE	FALSE	u5nVWQ	130.403	0.02171	outcome	TRUE	reported	textfile	0.0182387	3.80485e-06	exposure	TRUE	reported	GCST90200123	textfile	8277	2	1	TRUE	NA	0.0025741	21.3557	32.4104
rs6682551	C	T	C	T	-0.118481	74.8917	0.401506	0.4078	FALSE	FALSE	FALSE	u5nVWQ	110.425	0.4976	outcome	TRUE	reported	textfile	0.0153549	1.19836e-14	exposure	TRUE	reported	GCST90200123	textfile	8277	2	1	TRUE	NA	0.00714196	59.5249	32.4104
rs885256	C	A	C	A	-0.0966968	-67.7807	0.237254	0.2502	FALSE	FALSE	FALSE	u5nVWQ	140.498	0.6295	outcome	TRUE	reported	textfile	0.0179743	7.46e-08	exposure	TRUE	reported	GCST90200123	textfile	8277	2	1	TRUE	NA	0.00348443	28.9345	32.4104
rs11687944	G	C	G	C	-0.137664	-580.469	0.0537912	0.0565	FALSE	TRUE	FALSE	4LN5oa	238.563	0.01497	outcome	TRUE	reported	textfile	0.0309207	8.50033e-06	exposure	TRUE	reported	GCST90200124	textfile	8140	2	1	TRUE	NA	0.00242919	19.8169	22.8984
rs146383847	A	G	A	G	0.250889	625.465	0.0178571	0.0182	FALSE	FALSE	FALSE	4LN5oa	506.646	0.217	outcome	TRUE	reported	textfile	0.0534829	2.71845e-06	exposure	TRUE	reported	GCST90200124	textfile	8140	2	1	TRUE	NA	0.0026961	22.0002	22.8984
rs149146854	C	A	C	A	0.204691	-382.211	0.0259419	0.0232	FALSE	FALSE	FALSE	4LN5oa	424.252	0.3676	outcome	TRUE	reported	textfile	0.0437637	2.9084e-06	exposure	TRUE	reported	GCST90200124	textfile	8140	2	1	TRUE	NA	0.00268028	21.8707	22.8984
rs1728911	G	T	G	T	0.0752895	43.1946	0.433819	0.4417	FALSE	FALSE	FALSE	4LN5oa	111.073	0.6974	outcome	TRUE	reported	textfile	0.0142329	1.22448e-07	exposure	TRUE	reported	GCST90200124	textfile	8140	2	1	TRUE	NA	0.00342584	27.9753	22.8984
rs494790	C	T	C	T	0.181986	-468.81	0.964145	0.9565	FALSE	FALSE	FALSE	4LN5oa	285.57	0.1007	outcome	TRUE	reported	textfile	0.0382611	1.97059e-06	exposure	TRUE	reported	GCST90200124	textfile	8140	2	1	TRUE	NA	0.0027716	22.618	22.8984
rs557026	C	T	C	T	0.112081	-187.68	0.898106	0.8956	FALSE	FALSE	FALSE	4LN5oa	180.473	0.2984	outcome	TRUE	reported	textfile	0.0233124	1.52596e-06	exposure	TRUE	reported	GCST90200124	textfile	8140	2	1	TRUE	NA	0.00283161	23.1091	22.8984
rs1260338	G	A	G	A	0.0607085	56.4127	0.433187	0.4466	FALSE	FALSE	FALSE	QAGa3O	111.278	0.6122	outcome	TRUE	reported	textfile	0.0136571	8.78132e-06	exposure	TRUE	reported	GCST90200125	textfile	8264	2	1	TRUE	NA	0.00238536	19.755	19.8862
rs147199492	T	C	T	C	-0.113283	12.5423	0.0765965	0.0784	FALSE	FALSE	FALSE	QAGa3O	215.398	0.9536	outcome	TRUE	reported	textfile	0.0253168	7.65527e-06	exposure	TRUE	reported	GCST90200125	textfile	8264	2	1	TRUE	NA	0.00241697	20.0174	19.8862
rs114483127	A	G	A	G	-0.252451	-857.625	0.0273209	0.0309	FALSE	FALSE	FALSE	6Vy852	438.422	0.05045	outcome	TRUE	reported	textfile	0.0504866	5.72217e-07	exposure	TRUE	reported	GCST90200127	textfile	7368	2	1	TRUE	NA	0.00338206	24.9968	22.7517
rs11807602	G	C	G	C	0.0974641	267.178	0.178345	0.1884	FALSE	TRUE	FALSE	6Vy852	150.672	0.07619	outcome	TRUE	reported	textfile	0.0219474	8.96217e-06	exposure	TRUE	reported	GCST90200127	textfile	7368	2	1	TRUE	NA	0.00266939	19.7154	22.7517
rs143641556	G	A	G	A	0.341786	-232.592	0.0130198	0.0139	FALSE	FALSE	FALSE	6Vy852	615.543	0.7055	outcome	TRUE	reported	textfile	0.0725411	2.45749e-06	exposure	TRUE	reported	GCST90200127	textfile	7368	2	1	TRUE	NA	0.00300389	22.1933	22.7517
rs72761840	A	G	A	G	0.0838018	-36.9626	0.255539	0.2588	FALSE	FALSE	FALSE	6Vy852	129.582	0.7755	outcome	TRUE	reported	textfile	0.0188328	8.59547e-06	exposure	TRUE	reported	GCST90200127	textfile	7368	2	1	TRUE	NA	0.00268017	19.7952	22.7517
rs7531337	A	C	A	C	0.100578	158.817	0.260378	0.2652	FALSE	FALSE	FALSE	6Vy852	128.25	0.2156	outcome	TRUE	reported	textfile	0.0193329	1.96707e-07	exposure	TRUE	reported	GCST90200127	textfile	7368	2	1	TRUE	NA	0.00365991	27.0579	22.7517
rs137892995	C	T	C	T	-0.322639	110.384	0.00985071	0.0161	FALSE	FALSE	FALSE	dMaAnG	613.547	0.8572	outcome	TRUE	reported	textfile	0.0727324	9.16592e-06	exposure	TRUE	reported	GCST90200128	textfile	8253	2	1	TRUE	NA	0.00237866	19.6731	21.8784
rs72652637	C	T	C	T	-0.2369	619.921	0.0215607	0.027	FALSE	FALSE	FALSE	dMaAnG	404.024	0.1249	outcome	TRUE	reported	textfile	0.049631	1.81301e-06	exposure	TRUE	reported	GCST90200128	textfile	8253	2	1	TRUE	NA	0.00275306	22.7782	21.8784
rs72780737	T	C	T	C	0.254122	-684.681	0.0185501	0.021	FALSE	FALSE	FALSE	dMaAnG	395.704	0.08358	outcome	TRUE	reported	textfile	0.0527711	1.46784e-06	exposure	TRUE	reported	GCST90200128	textfile	8253	2	1	TRUE	NA	0.00280196	23.1839	21.8784
rs150563538	C	T	C	T	-0.219307	70.5522	0.0180968	0.0268	FALSE	FALSE	FALSE	anCzXi	407.138	0.8624	outcome	TRUE	reported	textfile	0.0483027	5.61837e-06	exposure	TRUE	reported	GCST90200129	textfile	8260	2	1	TRUE	NA	0.00248943	20.609	20.609
rs74814187	T	C	T	C	0.178397	298.443	0.0546327	0.0611	FALSE	FALSE	FALSE	sNihLI	232.312	0.1989	outcome	TRUE	reported	textfile	0.0337758	1.27928e-07	exposure	TRUE	reported	GCST90200130	textfile	8193	2	1	TRUE	NA	0.00339347	27.8906	27.8906
rs186904709	G	A	G	A	-0.302825	529.965	0.0133497	0.0171	FALSE	FALSE	FALSE	Y62bEl	516.585	0.3049	outcome	TRUE	reported	textfile	0.0661286	4.66448e-06	exposure	TRUE	reported	GCST90200132	textfile	8195	2	1	TRUE	NA	0.00255238	20.9652	21.1937
rs6547670	G	A	G	A	0.201082	20.5473	0.968331	0.9605	FALSE	FALSE	FALSE	Y62bEl	299.87	0.9454	outcome	TRUE	reported	textfile	0.0445207	6.2841e-06	exposure	TRUE	reported	GCST90200132	textfile	8195	2	1	TRUE	NA	0.0024831	20.3947	21.1937
rs76790643	T	C	T	C	-0.197222	757.5	0.0335821	0.038	FALSE	FALSE	FALSE	Y62bEl	349.169	0.03005	outcome	TRUE	reported	textfile	0.0418329	2.42297e-06	exposure	TRUE	reported	GCST90200132	textfile	8195	2	1	TRUE	NA	0.00270489	22.2213	21.1937
rs1260338	G	A	G	A	0.0748044	56.4127	0.432921	0.4466	FALSE	FALSE	FALSE	hnIB3O	111.278	0.6122	outcome	TRUE	reported	textfile	0.0156085	1.64685e-06	exposure	TRUE	reported	GCST90200134	textfile	8126	2	1	TRUE	NA	0.00281857	22.9628	22.3184
rs150462890	G	A	G	A	-0.309712	-472.498	0.0137173	0.0211	FALSE	FALSE	FALSE	hnIB3O	448.323	0.2919	outcome	TRUE	reported	textfile	0.0665174	3.22245e-06	exposure	TRUE	reported	GCST90200134	textfile	8126	2	1	TRUE	NA	0.0026608	21.674	22.3184
rs1134688	G	T	G	T	0.0853148	278.482	0.229316	0.2185	FALSE	FALSE	FALSE	cavw6G	132.745	0.03592	outcome	TRUE	reported	textfile	0.0187564	5.4014e-06	exposure	TRUE	reported	GCST90200135	textfile	7682	2	1	TRUE	NA	0.00268601	20.6841	23.4312
rs115035212	T	C	T	C	0.347255	109.678	0.0130429	0.0167	FALSE	FALSE	FALSE	cavw6G	460.637	0.8118	outcome	TRUE	reported	textfile	0.069835	6.60916e-07	exposure	TRUE	reported	GCST90200135	textfile	7682	2	1	TRUE	NA	0.00320834	24.7194	23.4312
rs4654926	C	T	C	T	-0.112907	151.881	0.110088	0.1133	FALSE	FALSE	FALSE	cavw6G	174.487	0.3841	outcome	TRUE	reported	textfile	0.02536	8.50126e-06	exposure	TRUE	reported	GCST90200135	textfile	7682	2	1	TRUE	NA	0.00257365	19.8166	23.4312
rs72806758	T	C	T	C	0.382094	248.326	0.00971697	0.0107	FALSE	FALSE	FALSE	cavw6G	615.037	0.6864	outcome	TRUE	reported	textfile	0.0806457	2.15913e-06	exposure	TRUE	reported	GCST90200135	textfile	7682	2	1	TRUE	NA	0.00291364	22.4422	23.4312
rs77692382	T	C	T	C	0.0995134	219.194	0.248916	0.2481	FALSE	FALSE	FALSE	cavw6G	129.351	0.09016	outcome	TRUE	reported	textfile	0.0183214	5.58665e-08	exposure	TRUE	reported	GCST90200135	textfile	7682	2	1	TRUE	NA	0.00382566	29.4939	23.4312
rs1056438	C	T	C	T	-0.114753	-243.326	0.317064	0.3361	FALSE	FALSE	FALSE	Fxt7sc	115.411	0.035	outcome	TRUE	reported	textfile	0.0161506	1.20168e-12	exposure	TRUE	reported	GCST90200136	textfile	8266	2	1	TRUE	NA	0.00607031	50.4714	28.5399
rs138945176	T	C	T	C	0.263297	-261.107	0.01702	0.0183	FALSE	FALSE	FALSE	Fxt7sc	433.61	0.5471	outcome	TRUE	reported	textfile	0.0577312	5.09715e-06	exposure	TRUE	reported	GCST90200136	textfile	8266	2	1	TRUE	NA	0.00251006	20.7953	28.5399
rs2243874	G	A	G	A	0.0829676	-32.9576	0.79232	0.787	FALSE	FALSE	FALSE	Fxt7sc	135.581	0.8079	outcome	TRUE	reported	textfile	0.0185448	7.6808e-06	exposure	TRUE	reported	GCST90200136	textfile	8266	2	1	TRUE	NA	0.00241561	20.0109	28.5399
rs902039	G	T	G	T	0.0769993	84.0268	0.660429	0.6609	FALSE	FALSE	FALSE	Fxt7sc	117.295	0.4738	outcome	TRUE	reported	textfile	0.0160949	1.71774e-06	exposure	TRUE	reported	GCST90200136	textfile	8266	2	1	TRUE	NA	0.00276122	22.8819	28.5399
rs7549319	T	C	T	C	-0.106413	-261.094	0.352023	0.3717	FALSE	FALSE	FALSE	uPk74w	118.362	0.02739	outcome	TRUE	reported	textfile	0.0161534	4.46914e-11	exposure	TRUE	reported	GCST90200137	textfile	8238	2	1	TRUE	NA	0.00524032	43.3866	31.9365
rs77038961	T	C	T	C	0.108259	-26.5411	0.120889	0.1318	FALSE	FALSE	FALSE	uPk74w	172.942	0.878	outcome	TRUE	reported	textfile	0.0239155	5.99072e-06	exposure	TRUE	reported	GCST90200137	textfile	8238	2	1	TRUE	NA	0.00248124	20.4863	31.9365
rs56365156	A	G	A	G	-0.245658	-375.362	0.0401446	0.0395	FALSE	FALSE	FALSE	YKBiEW	323.19	0.2455	outcome	TRUE	reported	textfile	0.0483195	3.69508e-07	exposure	TRUE	reported	GCST90200138	textfile	5398	2	1	TRUE	NA	0.00476551	25.8378	24.4465
rs72892220	C	G	C	G	0.287216	-618.527	0.0259197	0.0295	FALSE	TRUE	FALSE	YKBiEW	381.579	0.105	outcome	TRUE	reported	textfile	0.059806	1.56721e-06	exposure	TRUE	reported	GCST90200138	textfile	5398	2	1	TRUE	NA	0.00425445	23.0551	24.4465
rs12470864	A	G	A	G	-0.0838015	154.205	0.387193	0.3794	FALSE	FALSE	FALSE	xoDJnP	114.212	0.177	outcome	TRUE	reported	textfile	0.0156872	9.19177e-08	exposure	TRUE	reported	GCST90200139	textfile	8092	2	1	TRUE	NA	0.00351421	28.5302	24.8995
rs58966590	G	A	G	A	-0.105274	-224.642	0.129419	0.1379	FALSE	FALSE	FALSE	xoDJnP	173.257	0.1948	outcome	TRUE	reported	textfile	0.0228242	3.98049e-06	exposure	TRUE	reported	GCST90200139	textfile	8092	2	1	TRUE	NA	0.00262213	21.2688	24.8995
rs223661	A	G	A	G	-0.0777133	-222.518	0.462853	0.4761	FALSE	FALSE	FALSE	rukmMm	110.885	0.04478	outcome	TRUE	reported	textfile	0.0172593	6.7101e-06	exposure	TRUE	reported	GCST90200141	textfile	6620	2	1	TRUE	NA	0.00305322	20.2681	21.702
rs4554693	T	C	T	C	-0.230948	225.799	0.0337241	0.0465	FALSE	FALSE	FALSE	rukmMm	282.971	0.4249	outcome	TRUE	reported	textfile	0.0473881	1.09618e-06	exposure	TRUE	reported	GCST90200141	textfile	6620	2	1	TRUE	NA	0.003575	23.7443	21.702
rs7423317	A	G	A	G	-0.153349	509.889	0.929446	0.9254	FALSE	FALSE	FALSE	rukmMm	214.989	0.01771	outcome	TRUE	reported	textfile	0.0336912	5.32338e-06	exposure	TRUE	reported	GCST90200141	textfile	6620	2	1	TRUE	NA	0.00311971	20.7108	21.702
rs7576413	T	C	T	C	-0.138203	-157.081	0.0941588	0.098	FALSE	FALSE	FALSE	rukmMm	192.979	0.4157	outcome	TRUE	reported	textfile	0.0294038	2.59936e-06	exposure	TRUE	reported	GCST90200141	textfile	6620	2	1	TRUE	NA	0.00332601	22.085	21.702
rs164877	T	C	T	C	-0.126934	400.928	0.0869882	0.0944	FALSE	FALSE	FALSE	In9mzh	192.685	0.03746	outcome	TRUE	reported	textfile	0.0268009	2.17756e-06	exposure	TRUE	reported	GCST90200142	textfile	8256	2	1	TRUE	NA	0.00270962	22.426	22.5836
rs45578136	A	G	A	G	-0.256534	-219.861	0.0189311	0.0178	FALSE	FALSE	FALSE	In9mzh	500.538	0.6605	outcome	TRUE	reported	textfile	0.0557435	4.18371e-06	exposure	TRUE	reported	GCST90200142	textfile	8256	2	1	TRUE	NA	0.0025587	21.1737	22.5836
rs72815251	A	G	A	G	0.0833623	-3.7405	0.214449	0.2319	FALSE	FALSE	FALSE	In9mzh	137.654	0.9783	outcome	TRUE	reported	textfile	0.0188052	9.29533e-06	exposure	TRUE	reported	GCST90200142	textfile	8256	2	1	TRUE	NA	0.00237455	19.6462	22.5836
rs72836142	T	C	T	C	0.274021	356.076	0.0211541	0.0208	FALSE	FALSE	FALSE	In9mzh	419.534	0.396	outcome	TRUE	reported	textfile	0.0526429	1.93695e-07	exposure	TRUE	reported	GCST90200142	textfile	8256	2	1	TRUE	NA	0.00327111	27.0884	22.5836
rs150284928	A	T	A	T	-0.222015	501.225	0.0243871	0.0283	FALSE	TRUE	FALSE	SbnxeU	405.803	0.2168	outcome	TRUE	reported	textfile	0.0501577	9.58435e-06	exposure	TRUE	reported	GCST90200143	textfile	7880	2	1	TRUE	NA	0.00248019	19.5875	34.3232
rs1653760	A	G	A	G	-0.0736344	-28.1405	0.43876	0.4468	FALSE	FALSE	FALSE	SbnxeU	109.828	0.7978	outcome	TRUE	reported	textfile	0.0156146	2.40845e-06	exposure	TRUE	reported	GCST90200143	textfile	7880	2	1	TRUE	NA	0.00281417	22.2326	34.3232
rs17785370	T	A	T	A	-0.131829	-288.114	0.315769	0.3308	FALSE	TRUE	FALSE	SbnxeU	116.262	0.01321	outcome	TRUE	reported	textfile	0.0168562	5.24929e-15	exposure	TRUE	reported	GCST90200143	textfile	7880	2	1	TRUE	NA	0.00770226	61.1494	34.3232
rs12470864	A	G	A	G	-0.0846491	154.205	0.386173	0.3794	FALSE	FALSE	FALSE	mKmzOe	114.212	0.177	outcome	TRUE	reported	textfile	0.0158867	9.91376e-08	exposure	TRUE	reported	GCST90200144	textfile	7887	2	1	TRUE	NA	0.00358678	28.3836	24.7823
rs2346569	C	T	C	T	-0.0814863	-269.964	0.251994	0.2554	FALSE	FALSE	FALSE	mKmzOe	126.075	0.03225	outcome	TRUE	reported	textfile	0.0177747	4.55275e-06	exposure	TRUE	reported	GCST90200144	textfile	7887	2	1	TRUE	NA	0.00265765	21.0114	24.7823
rs61781290	G	A	G	A	0.0876719	189.992	0.258577	0.2632	FALSE	FALSE	FALSE	mKmzOe	124.877	0.1282	outcome	TRUE	reported	textfile	0.017549	5.85828e-07	exposure	TRUE	reported	GCST90200144	textfile	7887	2	1	TRUE	NA	0.00315451	24.952	24.7823
rs4444550	A	C	A	C	-0.0881116	66.7441	0.349831	0.3596	FALSE	FALSE	FALSE	cMDgsq	115.91	0.5647	outcome	TRUE	reported	textfile	0.0182884	1.45078e-06	exposure	TRUE	reported	GCST90200146	textfile	6287	2	1	TRUE	NA	0.0036785	23.2047	23.496
rs7603906	G	A	G	A	0.200037	-115.868	0.0539936	0.0561	FALSE	FALSE	FALSE	cMDgsq	238.577	0.6272	outcome	TRUE	reported	textfile	0.0384608	1.98157e-07	exposure	TRUE	reported	GCST90200146	textfile	6287	2	1	TRUE	NA	0.00428426	27.0424	23.496
rs77044013	T	C	T	C	0.15641	411.687	0.0647218	0.0628	FALSE	FALSE	FALSE	cMDgsq	259.936	0.1132	outcome	TRUE	reported	textfile	0.0347602	6.80507e-06	exposure	TRUE	reported	GCST90200146	textfile	6287	2	1	TRUE	NA	0.00321014	20.2407	23.496
rs62133969	G	A	G	A	0.0774613	-62.6138	0.263324	0.2531	FALSE	FALSE	FALSE	JjCITV	127.247	0.6227	outcome	TRUE	reported	textfile	0.0171578	6.34236e-06	exposure	TRUE	reported	GCST90200147	textfile	8214	2	1	TRUE	NA	0.00247523	20.377	20.7363
rs72696919	A	C	A	C	0.0696916	77.6789	0.401388	0.3996	FALSE	FALSE	FALSE	JjCITV	111.979	0.4879	outcome	TRUE	reported	textfile	0.0154659	6.60193e-06	exposure	TRUE	reported	GCST90200147	textfile	8214	2	1	TRUE	NA	0.00246595	20.3004	20.7363
rs75041978	T	C	T	C	-0.226941	65.608	0.024231	0.028	FALSE	FALSE	FALSE	JjCITV	355.2	0.8535	outcome	TRUE	reported	textfile	0.0489015	3.47111e-06	exposure	TRUE	reported	GCST90200147	textfile	8214	2	1	TRUE	NA	0.00261511	21.5316	20.7363
rs112118255	A	G	A	G	0.198674	-5.7136	0.0303459	0.0323	FALSE	FALSE	FALSE	d9IYfs	329.06	0.9861	outcome	TRUE	reported	textfile	0.0439869	6.28198e-06	exposure	TRUE	reported	GCST90200148	textfile	8145	2	1	TRUE	NA	0.00249838	20.3952	24.4407
rs4233731	A	G	A	G	-0.141191	77.8723	0.934637	0.9345	FALSE	FALSE	FALSE	d9IYfs	220.067	0.7234	outcome	TRUE	reported	textfile	0.0304177	3.45452e-06	exposure	TRUE	reported	GCST90200148	textfile	8145	2	1	TRUE	NA	0.00263829	21.5404	24.4407
rs77320796	G	A	G	A	0.0973792	218.918	0.253572	0.2516	FALSE	FALSE	FALSE	d9IYfs	126.764	0.08417	outcome	TRUE	reported	textfile	0.0173797	2.10621e-08	exposure	TRUE	reported	GCST90200148	textfile	8145	2	1	TRUE	NA	0.0038396	31.3864	24.4407
rs1168041	C	T	C	T	0.074113	-132.036	0.668399	0.6714	FALSE	FALSE	FALSE	D9BryT	119.395	0.2688	outcome	TRUE	reported	textfile	0.0163689	5.96359e-06	exposure	TRUE	reported	GCST90200149	textfile	8260	2	1	TRUE	NA	0.00247567	20.4948	66.8981
rs12613526	G	A	G	A	0.07297	-20.1988	0.508134	0.5304	FALSE	FALSE	FALSE	D9BryT	111.103	0.8557	outcome	TRUE	reported	textfile	0.0152829	1.80034e-06	exposure	TRUE	reported	GCST90200149	textfile	8260	2	1	TRUE	NA	0.00275233	22.7915	66.8981
rs12737375	C	T	C	T	-0.230507	-242.726	0.317057	0.3363	FALSE	FALSE	FALSE	D9BryT	115.566	0.0357	outcome	TRUE	reported	textfile	0.016149	3.18826e-46	exposure	TRUE	reported	GCST90200149	textfile	8260	2	1	TRUE	NA	0.0240721	203.691	66.8981
rs13023194	C	G	C	G	0.0903878	26.2366	0.180861	0.1743	FALSE	TRUE	FALSE	D9BryT	149.016	0.8602	outcome	TRUE	reported	textfile	0.019905	5.59969e-06	exposure	TRUE	reported	GCST90200149	textfile	8260	2	1	TRUE	NA	0.00249019	20.6153	66.8981
rs1420104	A	G	A	G	-0.0692929	141.461	0.386328	0.3808	FALSE	FALSE	FALSE	hPvtvb	113.536	0.2128	outcome	TRUE	reported	textfile	0.0153117	6.02579e-06	exposure	TRUE	reported	GCST90200150	textfile	8202	2	1	TRUE	NA	0.00249074	20.475	23.2505
rs58966590	G	A	G	A	-0.113005	-224.642	0.128908	0.1379	FALSE	FALSE	FALSE	hPvtvb	173.257	0.1948	outcome	TRUE	reported	textfile	0.0222972	4.01778e-07	exposure	TRUE	reported	GCST90200150	textfile	8202	2	1	TRUE	NA	0.00312189	25.6796	23.2505
rs7544618	T	C	T	C	0.21609	298.061	0.0281578	0.0273	FALSE	FALSE	FALSE	hPvtvb	357.344	0.4042	outcome	TRUE	reported	textfile	0.0444789	1.18426e-06	exposure	TRUE	reported	GCST90200150	textfile	8202	2	1	TRUE	NA	0.00286942	23.5969	23.2505
rs12136754	A	C	A	C	-0.0875856	123.315	0.33382	0.3285	FALSE	FALSE	FALSE	YHggFu	117.106	0.2923	outcome	TRUE	reported	textfile	0.0158939	3.57488e-08	exposure	TRUE	reported	GCST90200151	textfile	7899	2	1	TRUE	NA	0.00382971	30.3595	24.5101
rs12613519	G	A	G	A	0.069746	27.5493	0.453463	0.4692	FALSE	FALSE	FALSE	YHggFu	110.466	0.8031	outcome	TRUE	reported	textfile	0.0152201	4.59447e-06	exposure	TRUE	reported	GCST90200151	textfile	7899	2	1	TRUE	NA	0.00265142	20.9939	24.5101
rs4650136	A	G	A	G	-0.0720117	116.422	0.54668	0.5378	FALSE	FALSE	FALSE	YHggFu	110.303	0.2912	outcome	TRUE	reported	textfile	0.0152897	2.47942e-06	exposure	TRUE	reported	GCST90200151	textfile	7899	2	1	TRUE	NA	0.00280039	22.1768	24.5101
rs10908367	C	A	C	A	0.102554	-109.418	0.173607	0.1745	FALSE	FALSE	FALSE	KlB9rK	147.628	0.4586	outcome	TRUE	reported	textfile	0.0225986	5.67754e-06	exposure	TRUE	reported	GCST90200152	textfile	6253	2	1	TRUE	NA	0.00328266	20.5875	28.5148
rs381231	G	A	G	A	0.136324	108.036	0.915995	0.9183	FALSE	FALSE	FALSE	KlB9rK	201.521	0.5919	outcome	TRUE	reported	textfile	0.0307587	9.33465e-06	exposure	TRUE	reported	GCST90200152	textfile	6253	2	1	TRUE	NA	0.00313154	19.6368	28.5148
rs59164865	A	G	A	G	-0.117814	-379.404	0.132943	0.1436	FALSE	FALSE	FALSE	KlB9rK	157.451	0.01597	outcome	TRUE	reported	textfile	0.0252343	3.02957e-06	exposure	TRUE	reported	GCST90200152	textfile	6253	2	1	TRUE	NA	0.00347385	21.7908	28.5148
rs7524467	G	C	G	C	0.129504	62.8433	0.322254	0.3002	FALSE	TRUE	FALSE	KlB9rK	119.682	0.5995	outcome	TRUE	reported	textfile	0.0179485	5.38124e-13	exposure	TRUE	reported	GCST90200152	textfile	6253	2	1	TRUE	NA	0.00825697	52.0441	28.5148
rs12750633	A	G	A	G	0.0818466	87.7745	0.210473	0.2183	FALSE	FALSE	FALSE	gJ58wT	133.502	0.5109	outcome	TRUE	reported	textfile	0.0184665	9.32885e-06	exposure	TRUE	reported	GCST90200153	textfile	8219	2	1	TRUE	NA	0.00238438	19.6393	21.3115
rs62140395	C	G	C	G	-0.112693	-311.045	0.110567	0.1188	FALSE	TRUE	FALSE	gJ58wT	177.349	0.07946	outcome	TRUE	reported	textfile	0.0235036	1.62903e-06	exposure	TRUE	reported	GCST90200153	textfile	8219	2	1	TRUE	NA	0.00278929	22.9837	21.3115
rs17042314	C	T	C	T	0.111183	340.304	0.116911	0.1198	FALSE	FALSE	FALSE	Mv9hP5	173.153	0.04938	outcome	TRUE	reported	textfile	0.0239528	3.45489e-06	exposure	TRUE	reported	GCST90200154	textfile	8254	2	1	TRUE	NA	0.00260356	21.5407	20.4013
rs4661320	C	A	C	A	0.0706605	-94.171	0.629194	0.6216	FALSE	FALSE	FALSE	Mv9hP5	113.893	0.4083	outcome	TRUE	reported	textfile	0.01598	9.78772e-06	exposure	TRUE	reported	GCST90200154	textfile	8254	2	1	TRUE	NA	0.00236324	19.5477	20.4013
rs79212225	T	A	T	A	0.172613	284.712	0.0408973	0.048	FALSE	TRUE	FALSE	Mv9hP5	290.13	0.3264	outcome	TRUE	reported	textfile	0.0384818	7.27202e-06	exposure	TRUE	reported	GCST90200154	textfile	8254	2	1	TRUE	NA	0.00243172	20.1155	20.4013
rs10900463	T	C	T	C	0.0801196	-158.928	0.505618	0.506	FALSE	FALSE	FALSE	6UlDPI	123.332	0.1975	outcome	TRUE	reported	textfile	0.0178096	6.83763e-06	exposure	TRUE	reported	GCST90200155	textfile	6448	2	1	TRUE	NA	0.00312884	20.2318	20.0326
rs55789411	T	C	T	C	0.0820803	-1.1127	0.338925	0.328	FALSE	FALSE	FALSE	6UlDPI	115.87	0.9923	outcome	TRUE	reported	textfile	0.0184278	8.42278e-06	exposure	TRUE	reported	GCST90200155	textfile	6448	2	1	TRUE	NA	0.00306741	19.8334	20.0326
rs12091842	A	G	A	G	-0.180927	367.239	0.0382	0.0444	FALSE	FALSE	FALSE	lmBiuB	281.341	0.1918	outcome	TRUE	reported	textfile	0.0387286	2.9876e-06	exposure	TRUE	reported	GCST90200156	textfile	8152	2	1	TRUE	NA	0.00267004	21.8191	21.6456
rs79244823	T	C	T	C	-0.13904	-66.0184	0.0662045	0.0646	FALSE	FALSE	FALSE	lmBiuB	264.465	0.8029	outcome	TRUE	reported	textfile	0.0300019	3.58032e-06	exposure	TRUE	reported	GCST90200156	textfile	8152	2	1	TRUE	NA	0.0026277	21.4721	21.6456
rs17015613	G	A	G	A	-0.119757	65.1221	0.101702	0.1058	FALSE	FALSE	FALSE	BTPPxc	178.312	0.715	outcome	TRUE	reported	textfile	0.0260143	4.15448e-06	exposure	TRUE	reported	GCST90200157	textfile	7650	2	1	TRUE	NA	0.00276258	21.1867	21.7031
rs2877606	C	T	C	T	0.0725739	43.3475	0.527502	0.5298	FALSE	FALSE	FALSE	BTPPxc	108.965	0.6908	outcome	TRUE	reported	textfile	0.0160044	5.77053e-06	exposure	TRUE	reported	GCST90200157	textfile	7650	2	1	TRUE	NA	0.00268074	20.5574	21.7031
rs469773	T	C	T	C	-0.0917912	240.947	0.187244	0.1938	FALSE	FALSE	FALSE	BTPPxc	139.582	0.08431	outcome	TRUE	reported	textfile	0.0202967	6.11233e-06	exposure	TRUE	reported	GCST90200157	textfile	7650	2	1	TRUE	NA	0.00266643	20.4474	21.7031
rs6753534	T	C	T	C	0.0793072	118.15	0.543581	0.5668	FALSE	FALSE	FALSE	BTPPxc	112.573	0.2939	outcome	TRUE	reported	textfile	0.015981	6.95577e-07	exposure	TRUE	reported	GCST90200157	textfile	7650	2	1	TRUE	NA	0.00320893	24.6209	21.7031
rs11572582	C	A	C	A	0.297265	-296.593	0.0189419	0.0229	FALSE	FALSE	FALSE	V9gCvh	518.544	0.5673	outcome	TRUE	reported	textfile	0.0567216	1.59908e-07	exposure	TRUE	reported	GCST90200158	textfile	7532	2	1	TRUE	NA	0.00363329	27.4584	24.1854
rs17018346	C	T	C	T	0.0853303	30.5268	0.254957	0.2616	FALSE	FALSE	FALSE	V9gCvh	125.92	0.8084	outcome	TRUE	reported	textfile	0.0178828	1.8273e-06	exposure	TRUE	reported	GCST90200158	textfile	7532	2	1	TRUE	NA	0.0030138	22.7625	24.1854
rs2075209	A	G	A	G	0.0954072	31.5084	0.17822	0.1776	FALSE	FALSE	FALSE	V9gCvh	142.283	0.8247	outcome	TRUE	reported	textfile	0.020185	2.2828e-06	exposure	TRUE	reported	GCST90200158	textfile	7532	2	1	TRUE	NA	0.00295739	22.3352	24.1854
rs11585983	C	T	C	T	0.130435	-20.7654	0.792497	0.754	FALSE	FALSE	FALSE	Mjl4qf	137.177	0.8797	outcome	TRUE	reported	textfile	0.0185658	2.13198e-12	exposure	TRUE	reported	GCST90200159	textfile	8217	2	1	TRUE	NA	0.005971	49.3464	35.5463
rs28460841	A	G	A	G	-0.106028	-364.415	0.127894	0.137	FALSE	FALSE	FALSE	Mjl4qf	191.803	0.05744	outcome	TRUE	reported	textfile	0.022734	3.1034e-06	exposure	TRUE	reported	GCST90200159	textfile	8217	2	1	TRUE	NA	0.00264015	21.7462	35.5463
rs2050931	T	C	T	C	-0.168799	-414.111	0.0520098	0.0488	FALSE	FALSE	FALSE	y2aYHy	286.253	0.148	outcome	TRUE	reported	textfile	0.0366797	4.18491e-06	exposure	TRUE	reported	GCST90200160	textfile	6545	2	1	TRUE	NA	0.00322534	21.1717	20.9536
rs507908	T	C	T	C	0.0764197	18.0702	0.616782	0.611	FALSE	FALSE	FALSE	y2aYHy	112.49	0.8724	outcome	TRUE	reported	textfile	0.0168599	5.82544e-06	exposure	TRUE	reported	GCST90200160	textfile	6545	2	1	TRUE	NA	0.00312918	20.5385	20.9536
rs77860241	T	G	T	G	0.155517	-230.873	0.0640474	0.0772	FALSE	FALSE	FALSE	y2aYHy	210.705	0.2732	outcome	TRUE	reported	textfile	0.033319	3.04852e-06	exposure	TRUE	reported	GCST90200160	textfile	6545	2	1	TRUE	NA	0.00331756	21.7791	20.9536
rs78028500	G	T	G	T	0.243021	-74.9054	0.0242503	0.0225	FALSE	FALSE	FALSE	y2aYHy	402.542	0.8524	outcome	TRUE	reported	textfile	0.0538967	6.51298e-06	exposure	TRUE	reported	GCST90200160	textfile	6545	2	1	TRUE	NA	0.00309675	20.325	20.9536
rs10204080	T	C	T	C	0.0729613	-13.6433	0.386835	0.3824	FALSE	FALSE	FALSE	MjiT20	113.383	0.9042	outcome	TRUE	reported	textfile	0.0161285	6.07506e-06	exposure	TRUE	reported	GCST90200161	textfile	8170	2	1	TRUE	NA	0.00249855	20.4593	20.134
rs75724755	A	G	A	G	-0.231395	268.581	0.022942	0.0218	FALSE	FALSE	FALSE	MjiT20	425.356	0.5278	outcome	TRUE	reported	textfile	0.0519844	8.53729e-06	exposure	TRUE	reported	GCST90200161	textfile	8170	2	1	TRUE	NA	0.00241929	19.8087	20.134
rs145528960	A	G	A	G	0.181138	464.246	0.0568845	0.0542	FALSE	FALSE	FALSE	QjdqSI	266.469	0.08147	outcome	TRUE	reported	textfile	0.0409553	9.74187e-06	exposure	TRUE	reported	GCST90200162	textfile	5371	2	1	TRUE	NA	0.00362882	19.5541	19.5541
rs10798284	T	C	T	C	0.0854295	152.204	0.215687	0.2185	FALSE	FALSE	FALSE	fvcHoC	131.79	0.2481	outcome	TRUE	reported	textfile	0.018284	2.97767e-06	exposure	TRUE	reported	GCST90200163	textfile	8128	2	1	TRUE	NA	0.0026787	21.8256	21.0015
rs112390194	G	A	G	A	0.18485	-76.2533	0.0384423	0.0419	FALSE	FALSE	FALSE	fvcHoC	308.462	0.8047	outcome	TRUE	reported	textfile	0.0394621	2.80995e-06	exposure	TRUE	reported	GCST90200163	textfile	8128	2	1	TRUE	NA	0.0026923	21.9367	21.0015
rs112559960	G	A	G	A	-0.207217	-403.185	0.0279941	0.0341	FALSE	FALSE	FALSE	fvcHoC	331.661	0.2241	outcome	TRUE	reported	textfile	0.0457438	5.89991e-06	exposure	TRUE	reported	GCST90200163	textfile	8128	2	1	TRUE	NA	0.0025183	20.5154	21.0015
rs142370265	T	C	T	C	-0.181869	-67.7094	0.0349258	0.0412	FALSE	FALSE	FALSE	fvcHoC	369.987	0.8548	outcome	TRUE	reported	textfile	0.0409412	8.90479e-06	exposure	TRUE	reported	GCST90200163	textfile	8128	2	1	TRUE	NA	0.00242192	19.7283	21.0015
rs12143851	T	G	T	G	0.0983987	-356.003	0.151088	0.1534	FALSE	FALSE	FALSE	iH05MT	154.207	0.02097	outcome	TRUE	reported	textfile	0.0212899	3.80355e-06	exposure	TRUE	reported	GCST90200164	textfile	8248	2	1	TRUE	NA	0.00258321	21.3563	21.3774
rs2039538	G	A	G	A	0.0750449	31.7756	0.307592	0.3212	FALSE	FALSE	FALSE	iH05MT	128.132	0.8041	outcome	TRUE	reported	textfile	0.0166954	6.95919e-06	exposure	TRUE	reported	GCST90200164	textfile	8248	2	1	TRUE	NA	0.00244364	20.1996	21.3774
rs2288101	T	G	T	G	0.0787027	39.6643	0.238008	0.2424	FALSE	FALSE	FALSE	iH05MT	128.273	0.7572	outcome	TRUE	reported	textfile	0.0178162	9.9856e-06	exposure	TRUE	reported	GCST90200164	textfile	8248	2	1	TRUE	NA	0.00236034	19.5094	21.3774
rs28451040	A	G	A	G	-0.0947952	1.0284	0.204731	0.2277	FALSE	FALSE	FALSE	iH05MT	138.472	0.9941	outcome	TRUE	reported	textfile	0.0188917	5.22582e-07	exposure	TRUE	reported	GCST90200164	textfile	8248	2	1	TRUE	NA	0.00304339	25.1724	21.3774
rs74122805	G	T	G	T	0.245458	-77.1786	0.01949	0.0265	FALSE	FALSE	FALSE	iH05MT	357.577	0.8291	outcome	TRUE	reported	textfile	0.0549221	7.85116e-06	exposure	TRUE	reported	GCST90200164	textfile	8248	2	1	TRUE	NA	0.0024158	19.9689	21.3774
rs77008678	T	G	T	G	-0.0997831	-17.3641	0.15046	0.1516	FALSE	FALSE	FALSE	iH05MT	156.244	0.9115	outcome	TRUE	reported	textfile	0.0212435	2.63854e-06	exposure	TRUE	reported	GCST90200164	textfile	8248	2	1	TRUE	NA	0.0026678	22.0575	21.3774
rs12617756	C	A	C	A	0.0684278	-28.9622	0.47722	0.4863	FALSE	FALSE	FALSE	DCMR6y	110.47	0.7932	outcome	TRUE	reported	textfile	0.0150482	5.43552e-06	exposure	TRUE	reported	GCST90200165	textfile	8267	2	1	TRUE	NA	0.00249496	20.6724	21.699
rs79666851	A	T	A	T	0.309076	472.08	0.0136546	0.015	FALSE	TRUE	FALSE	DCMR6y	586.554	0.4209	outcome	TRUE	reported	textfile	0.064827	1.86327e-06	exposure	TRUE	reported	GCST90200165	textfile	8267	2	1	TRUE	NA	0.00274207	22.7255	21.699
rs11586678	T	C	T	C	0.251387	633.867	0.0371407	0.0374	FALSE	FALSE	FALSE	IjfDu6	310.327	0.04109	outcome	TRUE	reported	textfile	0.0514272	1.01756e-06	exposure	TRUE	reported	GCST90200166	textfile	5188	2	1	TRUE	NA	0.00458463	23.8854	23.8217
rs140852147	C	T	C	T	0.473837	103.13	0.0089061	0.0133	FALSE	FALSE	FALSE	IjfDu6	668.552	0.8774	outcome	TRUE	reported	textfile	0.104716	6.04039e-06	exposure	TRUE	reported	GCST90200166	textfile	5188	2	1	TRUE	NA	0.00393116	20.4675	23.8217
rs74404158	T	C	T	C	0.297009	575.566	0.0315454	0.0359	FALSE	FALSE	FALSE	IjfDu6	369.685	0.1195	outcome	TRUE	reported	textfile	0.0561008	1.19536e-07	exposure	TRUE	reported	GCST90200166	textfile	5188	2	1	TRUE	NA	0.00537355	28.0178	23.8217
rs79830703	A	G	A	G	0.2856	232.765	0.028408	0.0298	FALSE	FALSE	FALSE	IjfDu6	340.062	0.4937	outcome	TRUE	reported	textfile	0.0596491	1.68454e-06	exposure	TRUE	reported	GCST90200166	textfile	5188	2	1	TRUE	NA	0.0043994	22.9161	23.8217
rs150404394	G	C	G	C	0.113153	107.099	0.336711	0.3242	FALSE	TRUE	FALSE	gP1wMs	118.285	0.3652	outcome	TRUE	reported	textfile	0.0158115	8.28294e-13	exposure	TRUE	reported	GCST90200167	textfile	7881	2	1	TRUE	NA	0.00645642	51.2007	51.2007
rs116578528	A	C	A	C	-0.257938	-386.095	0.013743	0.0174	FALSE	FALSE	FALSE	fceWab	462.994	0.4043	outcome	TRUE	reported	textfile	0.0570992	6.26119e-06	exposure	TRUE	reported	GCST90200168	textfile	8206	2	1	TRUE	NA	0.00248062	20.4016	20.3843
rs17030870	A	G	A	G	-0.235598	77.5377	0.0167482	0.0206	FALSE	FALSE	FALSE	fceWab	393.844	0.8439	outcome	TRUE	reported	textfile	0.0515573	4.88591e-06	exposure	TRUE	reported	GCST90200168	textfile	8206	2	1	TRUE	NA	0.00253821	20.8765	20.3843
rs75063835	A	G	A	G	-0.174365	124.207	0.0293472	0.0317	FALSE	FALSE	FALSE	fceWab	367.685	0.7355	outcome	TRUE	reported	textfile	0.0391071	8.24748e-06	exposure	TRUE	reported	GCST90200168	textfile	8206	2	1	TRUE	NA	0.00241671	19.8747	20.3843
rs139827460	T	C	T	C	0.226529	-474.902	0.0199099	0.0233	FALSE	FALSE	FALSE	ctKxNf	412.545	0.2497	outcome	TRUE	reported	textfile	0.0494684	4.6659e-06	exposure	TRUE	reported	GCST90200169	textfile	8267	2	1	TRUE	NA	0.00253014	20.9646	21.739
rs147199492	T	C	T	C	-0.119119	12.5423	0.0764547	0.0784	FALSE	FALSE	FALSE	ctKxNf	215.398	0.9536	outcome	TRUE	reported	textfile	0.0263972	6.4042e-06	exposure	TRUE	reported	GCST90200169	textfile	8267	2	1	TRUE	NA	0.00245714	20.3583	21.739
rs6705772	C	A	C	A	-0.0673925	-67.3461	0.485974	0.4878	FALSE	FALSE	FALSE	ctKxNf	110.784	0.5433	outcome	TRUE	reported	textfile	0.0142702	2.32859e-06	exposure	TRUE	reported	GCST90200169	textfile	8267	2	1	TRUE	NA	0.00269057	22.2976	21.739
rs71632331	T	C	T	C	0.0852033	-16.2664	0.197848	0.2116	FALSE	FALSE	FALSE	ctKxNf	137.855	0.9061	outcome	TRUE	reported	textfile	0.0176358	1.35667e-06	exposure	TRUE	reported	GCST90200169	textfile	8267	2	1	TRUE	NA	0.00281546	23.3355	21.739
rs10196818	G	A	G	A	-0.0698831	-193.765	0.515279	0.5115	FALSE	FALSE	FALSE	NHBIUn	110.944	0.08072	outcome	TRUE	reported	textfile	0.0154041	5.71559e-06	exposure	TRUE	reported	GCST90200170	textfile	8231	2	1	TRUE	NA	0.00249422	20.5762	20.2422
rs10864271	G	A	G	A	0.0707365	-120.243	0.495043	0.504	FALSE	FALSE	FALSE	NHBIUn	109.798	0.2735	outcome	TRUE	reported	textfile	0.015454	4.71186e-06	exposure	TRUE	reported	GCST90200170	textfile	8231	2	1	TRUE	NA	0.00253892	20.9459	20.2422
rs11240109	G	T	G	T	0.0739654	174.974	0.304198	0.324	FALSE	FALSE	FALSE	NHBIUn	130.229	0.1791	outcome	TRUE	reported	textfile	0.0165888	8.24394e-06	exposure	TRUE	reported	GCST90200170	textfile	8231	2	1	TRUE	NA	0.0024095	19.8757	20.2422
rs11811808	C	T	C	T	-0.184592	250.265	0.0334347	0.0404	FALSE	FALSE	FALSE	NHBIUn	283.753	0.3778	outcome	TRUE	reported	textfile	0.0417209	9.6694e-06	exposure	TRUE	reported	GCST90200170	textfile	8231	2	1	TRUE	NA	0.00237265	19.571	20.2422
rs17124071	G	A	G	A	-0.0735267	107.183	0.321663	0.3133	FALSE	FALSE	FALSE	rJpDxO	120.035	0.3719	outcome	TRUE	reported	textfile	0.0162805	6.29473e-06	exposure	TRUE	reported	GCST90200171	textfile	8199	2	1	TRUE	NA	0.0024815	20.3915	22.2586
rs34427182	T	A	T	A	0.142431	18.7565	0.0662628	0.0694	FALSE	TRUE	FALSE	rJpDxO	216.561	0.931	outcome	TRUE	reported	textfile	0.0299745	2.01687e-06	exposure	TRUE	reported	GCST90200171	textfile	8199	2	1	TRUE	NA	0.00274631	22.5735	22.2586
rs3795737	C	T	C	T	-0.156771	155.972	0.0586009	0.0608	FALSE	FALSE	FALSE	rJpDxO	237.093	0.5106	outcome	TRUE	reported	textfile	0.0321238	1.05975e-06	exposure	TRUE	reported	GCST90200171	textfile	8199	2	1	TRUE	NA	0.00289639	23.8107	22.2586
rs10496176	C	T	C	T	0.0966645	147.244	0.149014	0.1517	FALSE	FALSE	FALSE	40YIgD	153.648	0.3379	outcome	TRUE	reported	textfile	0.0215404	7.20369e-06	exposure	TRUE	reported	GCST90200172	textfile	8234	2	1	TRUE	NA	0.0024398	20.1336	20.0038
rs142261793	A	G	A	G	0.214311	-450.481	0.0268011	0.0301	FALSE	FALSE	FALSE	40YIgD	443.264	0.3095	outcome	TRUE	reported	textfile	0.0480672	8.25066e-06	exposure	TRUE	reported	GCST90200172	textfile	8234	2	1	TRUE	NA	0.00240843	19.874	20.0038
rs148681765	T	G	T	G	0.201918	12.7317	0.0270121	0.0377	FALSE	FALSE	FALSE	N0DKyU	389.166	0.9739	outcome	TRUE	reported	textfile	0.0456232	9.61003e-06	exposure	TRUE	reported	GCST90200173	textfile	8233	2	1	TRUE	NA	0.0023735	19.5827	36.653
rs1890452	A	G	A	G	0.129157	71.028	0.336906	0.3087	FALSE	FALSE	FALSE	N0DKyU	122.347	0.5615	outcome	TRUE	reported	textfile	0.0154782	7.15589e-17	exposure	TRUE	reported	GCST90200173	textfile	8233	2	1	TRUE	NA	0.00838647	69.6129	36.653
rs61783093	A	C	A	C	0.225894	-676.149	0.0218476	0.0268	FALSE	FALSE	FALSE	N0DKyU	363.899	0.06316	outcome	TRUE	reported	textfile	0.0495682	5.18337e-06	exposure	TRUE	reported	GCST90200173	textfile	8233	2	1	TRUE	NA	0.00251623	20.7634	36.653
rs12035103	A	G	A	G	0.103585	127.021	0.107248	0.1068	FALSE	FALSE	FALSE	u02CqG	177.963	0.4754	outcome	TRUE	reported	textfile	0.0233182	8.90224e-06	exposure	TRUE	reported	GCST90200174	textfile	8171	2	1	TRUE	NA	0.00240924	19.7287	48.8224
rs7541058	T	C	T	C	0.155071	112.327	0.336896	0.3237	FALSE	FALSE	FALSE	u02CqG	118.224	0.342	outcome	TRUE	reported	textfile	0.0151517	1.38819e-24	exposure	TRUE	reported	GCST90200174	textfile	8171	2	1	TRUE	NA	0.012657	104.721	48.8224
rs80036225	C	A	C	A	0.252851	-623.27	0.0181896	0.0184	FALSE	FALSE	FALSE	u02CqG	523.332	0.2337	outcome	TRUE	reported	textfile	0.0538794	2.69356e-06	exposure	TRUE	reported	GCST90200174	textfile	8171	2	1	TRUE	NA	0.00268806	22.018	48.8224
rs12566735	T	C	T	C	0.210013	5.7611	0.115854	0.1226	FALSE	FALSE	FALSE	o2fT5u	166.858	0.9725	outcome	TRUE	reported	textfile	0.0241152	3.07319e-18	exposure	TRUE	reported	GCST90200175	textfile	8128	2	1	TRUE	NA	0.00924471	75.8235	46.3319
rs13431728	T	C	T	C	-0.202782	420.658	0.0511094	0.0624	FALSE	FALSE	FALSE	o2fT5u	238.39	0.07763	outcome	TRUE	reported	textfile	0.0356244	1.25399e-08	exposure	TRUE	reported	GCST90200175	textfile	8128	2	1	TRUE	NA	0.00397056	32.3934	46.3319
rs2130525	C	T	C	T	-0.119218	-55.707	0.607041	0.6047	FALSE	FALSE	FALSE	o2fT5u	111.587	0.6176	outcome	TRUE	reported	textfile	0.015766	3.97841e-14	exposure	TRUE	reported	GCST90200175	textfile	8128	2	1	TRUE	NA	0.00698574	57.1655	46.3319
rs62140816	C	A	C	A	0.0727518	-5.8578	0.601205	0.5965	FALSE	FALSE	FALSE	o2fT5u	116.159	0.9598	outcome	TRUE	reported	textfile	0.0162881	7.94821e-06	exposure	TRUE	reported	GCST90200175	textfile	8128	2	1	TRUE	NA	0.00244849	19.9453	46.3319
rs116224957	G	C	G	C	-0.239178	116.057	0.0254065	0.0272	FALSE	TRUE	FALSE	6AjiGp	373.077	0.7557	outcome	TRUE	reported	textfile	0.0534408	7.6207e-06	exposure	TRUE	reported	GCST90200177	textfile	6902	2	1	TRUE	NA	0.00289376	20.0249	20.5552
rs79188300	C	T	C	T	-0.262185	64.8323	0.0226038	0.0225	FALSE	FALSE	FALSE	6AjiGp	476.224	0.8917	outcome	TRUE	reported	textfile	0.0570891	4.37833e-06	exposure	TRUE	reported	GCST90200177	textfile	6902	2	1	TRUE	NA	0.00304656	21.0855	20.5552
rs12124066	A	T	A	T	0.152893	-120.306	0.074826	0.0759	FALSE	TRUE	FALSE	UKgI5s	217.745	0.5806	outcome	TRUE	reported	textfile	0.0339356	6.62504e-06	exposure	TRUE	reported	GCST90200178	textfile	6090	2	1	TRUE	NA	0.00332202	20.2918	20.2918
rs141511255	T	C	T	C	0.226746	-80.531	0.0319149	0.0315	FALSE	FALSE	FALSE	489C2O	411.016	0.8447	outcome	TRUE	reported	textfile	0.0472023	1.55747e-06	exposure	TRUE	reported	GCST90200179	textfile	7206	2	1	TRUE	NA	0.00319205	23.0692	21.4485
rs625226	C	T	C	T	0.105274	113.586	0.145892	0.1474	FALSE	FALSE	FALSE	489C2O	154.942	0.4635	outcome	TRUE	reported	textfile	0.0236387	8.45044e-06	exposure	TRUE	reported	GCST90200179	textfile	7206	2	1	TRUE	NA	0.00274478	19.8278	21.4485
rs41269797	C	T	C	T	-0.272418	-218.435	0.0242852	0.0273	FALSE	FALSE	FALSE	rhmfuW	381.923	0.5674	outcome	TRUE	reported	textfile	0.0594151	4.53986e-06	exposure	TRUE	reported	GCST90200180	textfile	5831	2	1	TRUE	NA	0.00359229	21.015	22.3886
rs7535988	A	G	A	G	-0.198352	-257.978	0.947218	0.9423	FALSE	FALSE	FALSE	rhmfuW	237.008	0.2764	outcome	TRUE	reported	textfile	0.0406836	1.08542e-06	exposure	TRUE	reported	GCST90200180	textfile	5831	2	1	TRUE	NA	0.00405999	23.7621	22.3886
rs17673189	A	G	A	G	0.171258	-241.959	0.0311465	0.0349	FALSE	FALSE	FALSE	bh4oGj	310.906	0.4364	outcome	TRUE	reported	textfile	0.0383438	7.9548e-06	exposure	TRUE	reported	GCST90200181	textfile	8220	2	1	TRUE	NA	0.00242096	19.9437	21.824
rs72759275	G	A	G	A	0.100496	98.3942	0.136426	0.1446	FALSE	FALSE	FALSE	bh4oGj	161.285	0.5418	outcome	TRUE	reported	textfile	0.0197289	3.50892e-07	exposure	TRUE	reported	GCST90200181	textfile	8220	2	1	TRUE	NA	0.00314667	25.941	21.824
rs80231137	T	C	T	C	0.231347	-292.273	0.0171082	0.0232	FALSE	FALSE	FALSE	bh4oGj	445.595	0.5119	outcome	TRUE	reported	textfile	0.0522666	9.58716e-06	exposure	TRUE	reported	GCST90200181	textfile	8220	2	1	TRUE	NA	0.00237779	19.5873	21.824
rs2065996	A	G	A	G	0.149179	-107.748	0.174817	0.1841	FALSE	FALSE	FALSE	TLJHi1	141.125	0.4452	outcome	TRUE	reported	textfile	0.0233265	1.60282e-10	exposure	TRUE	reported	GCST90200182	textfile	6177	2	1	TRUE	NA	0.00657768	40.8861	32.8809
rs2130525	C	T	C	T	-0.10661	-55.707	0.599659	0.6047	FALSE	FALSE	FALSE	TLJHi1	111.587	0.6176	outcome	TRUE	reported	textfile	0.0179462	2.84093e-09	exposure	TRUE	reported	GCST90200182	textfile	6177	2	1	TRUE	NA	0.00568066	35.2785	32.8809
rs6681683	A	G	A	G	-0.100406	-105.348	0.224809	0.225	FALSE	FALSE	FALSE	TLJHi1	131.229	0.4221	outcome	TRUE	reported	textfile	0.0211743	2.11757e-06	exposure	TRUE	reported	GCST90200182	textfile	6177	2	1	TRUE	NA	0.00362698	22.4782	32.8809
rs11689392	C	T	C	T	0.51546	261.817	0.235732	0.2306	FALSE	FALSE	FALSE	n0fNUB	130.606	0.045	outcome	TRUE	reported	textfile	0.0167005	1e-200	exposure	TRUE	reported	GCST90200183	textfile	8253	2	1	TRUE	NA	0.103485	952.414	952.414
[truncated: 1,820 more rows]

## Sheet: TableS3
TableS3. Harmonization data_1400 plasma metabolites and Brain cortex thickness.
[truncated: 115 more rows]

## Sheet: TableS4
Table S4. Results for the Mendelian randomization estimates and sensitivity analysis in Brain cortex surficial area.
[truncated: 137 more rows]

[truncated: 5 more sheets: TableS5, TableS6, TableS7, TableS8, TableS9]
